# Supplementary material for: Crystal structure of (E)-1,2-bis­(6-bromo-9-hexyl-9H-carbazol-3-yl)ethene
Source: Acta Crystallogr E Crystallogr Commun. 2018 Feb 13;74(Pt 3):337–40. doi: 10.1107/S2056989018002098 (PMC5947798; doi:10.1107/S2056989018002098)
Supplement: Supplementary file 1 [file e-74-00337-sup1.cif]

##############################################################################
#                                                                            #
# This CIF contains the data in a paper accepted for publication in          #
# Acta Crystallographica Section E. It conforms to the requirements of       #
# Notes for Authors for Acta Crystallographica Section E, and has been       #
# peer reviewed under the auspices of the IUCr Commission on Journals.       #
#                                                                            #
# Full details of the Crystallographic Information File format               #
# are given in the paper "The Crystallographic Information File (CIF):       #
# a New Standard Archive File for Crystallography" by S. R. Hall, F. H.      #
# Allen and I. D. Brown [Acta Cryst. (1991), A47, 655-685].                  #
#                                                                            #
# The current version of the core CIF dictionary is obtainable from          #
# ftp://ftp.iucr.org/pub/cif_core.dic.                                       #
#                                                                            #
# Software is freely available for graphical display of the structure(s)     #
# in this CIF. For information consult the CIF software page                 #
# http://www.iucr.org/resources/cif/software.                                #
#                                                                            #
# This file may be used for bona fide research purposes within the           #
# scientific community so long as proper attribution is given to the journal # 
# article from which it was obtained.                                        #
#                                                                            #
##############################################################################
data_I
_database_code_depnum_ccdc_archive 'CCDC 1821846'
_audit_creation_method     SHELXL-97
_journal_date_recd_electronic     2018-01-30
_journal_date_accepted     2018-02-04
_journal_name_full     'Acta Crystallographica, Section E'
_journal_year     2018
_journal_volume     74
_journal_issue      3
_journal_page_first     337
_journal_page_last     340
_journal_paper_category     GO
_journal_paper_doi     10.1107/S2056989018002098
_journal_coeditor_code     EX2004
_publ_contact_author_name     'Zhi Liu'
_publ_contact_author_address
;
State Key Laboratory of Crystal Materials
Shandong University
Jinan 250100
Shandong Province
People's Republic of China
;
_publ_contact_author_email     lz@sdu.edu.cn
_publ_contact_author_fax     '8653188362135'
_publ_contact_author_phone     '8653188574135'
_publ_section_title
;
Crystal structure of
(<i>E</i>)-1,2-bis(6-bromo-9-hexyl-9<i>H</i>-carbazol-3-yl)ethene
;
loop_
    _publ_author_name
    _publ_author_footnote
    _publ_author_address
    'Feng, Ying' .
;
State Key Laboratory of Crystal Materials
Shandong University
Jinan 250100
Shandong Province
People's Republic of China
;
    'Guo, Wei' .
;
State Key Laboratory of Crystal Materials
Shandong University
Jinan 250100
Shandong Province
People's Republic of China
;
    'Liu, Zhi' .
;
State Key Laboratory of Crystal Materials
Shandong University
Jinan 250100
Shandong Province
People's Republic of China
;
    'Luo, Xinyu' .
;
State Key Laboratory of Crystal Materials
Shandong University
Jinan 250100
Shandong Province
People's Republic of China
;
    'Zhang, Dingchao' .
;
State Key Laboratory of Crystal Materials
Shandong University
Jinan 250100
Shandong Province
People's Republic of China
;
    'Li, Li' .
;
State Key Laboratory of Crystal Materials
Shandong University
Jinan 250100
Shandong Province
People's Republic of China
;
    'Cui, Deliang' .
;
State Key Laboratory of Crystal Materials
Shandong University
Jinan 250100
Shandong Province
People's Republic of China
;
_publ_section_synopsis
;
In the title compound, the two carbazole groups are nearly coplanar, making a
dihedral angle of 16.90 (5)\%, and are bridged by vinyl. The crystal structure
features \p--\p and C---H...\p interactions and C---H...Br short contacts.
;
_chemical_name_systematic
;
(<i>E</i>)-1,2-Bis(6-bromo-9-hexyl-9<i>H</i>-carbazol-3-yl)ethene
;
_chemical_name_common     ?
_chemical_formula_moiety     'C38 H40 Br2 N2'
_chemical_formula_sum     'C38 H40 Br2 N2'
_chemical_formula_weight     684.54
_chemical_melting_point     ?
_symmetry_cell_setting     triclinic
_symmetry_space_group_name_H-M     P-1
loop_
    _symmetry_equiv_pos_as_xyz
    'x, y, z'
    '-x, -y, -z'
_cell_length_a     8.5553(12)
_cell_length_b     11.4379(16)
_cell_length_c     17.333(2)
_cell_angle_alpha     101.247(2)
_cell_angle_beta     98.3920(10)
_cell_angle_gamma     104.990(2)
_cell_volume     1572.0(4)
_cell_formula_units_Z     2
_cell_measurement_reflns_used     7151
_cell_measurement_theta_min     2.45
_cell_measurement_theta_max     27.41
_cell_measurement_temperature     296(2)
_exptl_crystal_description     'block'
_exptl_crystal_colour     'pale yellow'
_exptl_crystal_size_max     0.50
_exptl_crystal_size_mid     0.24
_exptl_crystal_size_min     0.16
_exptl_crystal_density_diffrn     1.446
_exptl_crystal_density_meas     ?
_exptl_crystal_density_method     'not measured'
_exptl_crystal_F_000     704
_exptl_absorpt_coefficient_mu     2.608
_exptl_absorpt_correction_type     multi-scan
_exptl_absorpt_process_details
;
(APEX2; Bruker, 2005)
;
_exptl_absorpt_correction_T_min     0.477
_exptl_absorpt_correction_T_max     0.659
_exptl_special_details     ?
_diffrn_ambient_temperature     296(2)
_diffrn_radiation_type     MoK\a
_diffrn_radiation_wavelength     0.71073
_diffrn_radiation_source     'fine-focus sealed tube'
_diffrn_radiation_monochromator     graphite
_diffrn_measurement_device_type     'Bruker APEXII CCD'
_diffrn_measurement_method     '\f and \w scans'
_diffrn_detector_area_resol_mean     ?
_diffrn_reflns_number     18097
_diffrn_reflns_av_R_equivalents     0.0363
_diffrn_reflns_av_sigmaI/netI     0.0436
_diffrn_reflns_theta_min     1.22
_diffrn_reflns_theta_max     27.46
_diffrn_reflns_theta_full     27.46
_diffrn_measured_fraction_theta_max     0.982
_diffrn_measured_fraction_theta_full     0.982
_diffrn_reflns_limit_h_min     -11
_diffrn_reflns_limit_h_max     11
_diffrn_reflns_limit_k_min     -14
_diffrn_reflns_limit_k_max     14
_diffrn_reflns_limit_l_min     -22
_diffrn_reflns_limit_l_max     22
_refine_special_details
;
 Refinement of F^2^ against ALL reflections.  The weighted R-factor wR and
 goodness of fit S are based on F^2^, conventional R-factors R are based
 on F, with F set to zero for negative F^2^. The threshold expression of
 F^2^ > 2sigma(F^2^) is used only for calculating R-factors(gt) etc. and is
 not relevant to the choice of reflections for refinement.  R-factors based
 on F^2^ are statistically about twice as large as those based on F, and R-
 factors based on ALL data will be even larger.
;
_reflns_number_total     7063
_reflns_number_gt     5602
_reflns_threshold_expression     >2sigma(I)
_refine_ls_structure_factor_coef     Fsqd
_refine_ls_matrix_type     full
_refine_ls_R_factor_all     0.0448
_refine_ls_R_factor_gt     0.0312
_refine_ls_wR_factor_gt     0.0926
_refine_ls_wR_factor_ref     0.1064
_refine_ls_goodness_of_fit_ref     0.768
_refine_ls_restrained_S_all     0.768
_refine_ls_number_reflns     7063
_refine_ls_number_parameters     381
_refine_ls_number_restraints     0
_refine_ls_hydrogen_treatment     mixed
_refine_ls_weighting_scheme     calc
_refine_ls_weighting_details
         'calc w=1/[\s^2^(Fo^2^)+(0.1000P)^2^+0.0000P] where P=(Fo^2^+2Fc^2^)/3'
_atom_sites_solution_hydrogens     geom
_atom_sites_solution_primary     direct
_atom_sites_solution_secondary     difmap
_refine_ls_shift/su_max     0.033
_refine_ls_shift/su_mean     0.005
_refine_diff_density_max     0.644
_refine_diff_density_min     -0.372
_refine_ls_extinction_method     none
_refine_ls_extinction_coef     ?
loop_
    _atom_type_symbol
    _atom_type_description
    _atom_type_scat_dispersion_real
    _atom_type_scat_dispersion_imag
    _atom_type_scat_source
    'C' 'C' 0.0033 0.0016
                         'International Tables Vol C Tables 4.2.6.8 and 6.1.1.4'
    'H' 'H' 0.0000 0.0000
                         'International Tables Vol C Tables 4.2.6.8 and 6.1.1.4'
    'N' 'N' 0.0061 0.0033
                         'International Tables Vol C Tables 4.2.6.8 and 6.1.1.4'
    'Br' 'Br' -0.2901 2.4595
                         'International Tables Vol C Tables 4.2.6.8 and 6.1.1.4'
_computing_data_collection
;
APEX2 (Bruker, 2005)
;
_computing_cell_refinement
;
SAINT (Bruker, 2005)
;
_computing_data_reduction
;
SAINT (Bruker, 2005)
;
_computing_structure_solution
;
SHELXS97 (Sheldrick, 2008)
;
_computing_structure_refinement
;
SHELXL97 (Sheldrick, 2008)
;
_computing_molecular_graphics
;
SHELXTL (Bruker, 2005)
;
_computing_publication_material
;
SHELXTL (Bruker, 2005)
;
loop_
    _atom_site_type_symbol
    _atom_site_label
    _atom_site_fract_x
    _atom_site_fract_y
    _atom_site_fract_z
    _atom_site_U_iso_or_equiv
    _atom_site_adp_type
    _atom_site_calc_flag
    _atom_site_refinement_flags
    _atom_site_occupancy
    _atom_site_symmetry_multiplicity
    _atom_site_disorder_assembly
    _atom_site_disorder_group
    Br Br1 0.07518(3) 1.08100(2) 0.368357(13) 0.03674(9) Uani d . 1 1 . .
    Br Br2 0.48276(3) 0.47768(2) 1.151520(13) 0.03649(9) Uani d . 1 1 . .
    N N1 0.4919(2) 0.74884(16) 0.43613(10) 0.0292(4) Uani d . 1 1 . .
    N N2 -0.0392(2) 0.70603(16) 1.03984(10) 0.0290(4) Uani d . 1 1 . .
    C C1 1.1045(3) 0.4685(2) 0.39475(17) 0.0485(6) Uani d . 1 1 . .
    H H1A 1.1716 0.5189 0.4456 0.073 Uiso calc R 1 1 . .
    H H1B 1.1708 0.4298 0.3643 0.073 Uiso calc R 1 1 . .
    H H1C 1.0153 0.4052 0.4035 0.073 Uiso calc R 1 1 . .
    C C2 1.0354(3) 0.5495(2) 0.34896(14) 0.0357(5) Uani d . 1 1 . .
    H H2A 0.9748 0.4989 0.2961 0.043 Uiso calc R 1 1 . .
    H H2B 1.1265 0.6142 0.3415 0.043 Uiso calc R 1 1 . .
    C C3 0.9216(3) 0.6105(2) 0.39002(13) 0.0316(5) Uani d . 1 1 . .
    H H3A 0.9814 0.6600 0.4432 0.038 Uiso calc R 1 1 . .
    H H3B 0.8292 0.5459 0.3966 0.038 Uiso calc R 1 1 . .
    C C4 0.8552(3) 0.6937(2) 0.34368(13) 0.0311(4) Uani d . 1 1 . .
    H H4A 0.7862 0.6423 0.2927 0.037 Uiso calc R 1 1 . .
    H H4B 0.9476 0.7526 0.3322 0.037 Uiso calc R 1 1 . .
    C C5 0.7551(3) 0.7660(2) 0.38762(13) 0.0320(5) Uani d . 1 1 . .
    H H5A 0.7431 0.8322 0.3619 0.038 Uiso calc R 1 1 . .
    H H5B 0.8151 0.8044 0.4426 0.038 Uiso calc R 1 1 . .
    C C6 0.5841(3) 0.68408(19) 0.38851(13) 0.0319(5) Uani d . 1 1 . .
    H H6A 0.5210 0.6516 0.3337 0.038 Uiso calc R 1 1 . .
    H H6B 0.5961 0.6136 0.4096 0.038 Uiso calc R 1 1 . .
    C C7 0.4684(2) 0.73873(18) 0.51204(12) 0.0260(4) Uani d . 1 1 . .
    C C8 0.3640(2) 0.80997(17) 0.53622(12) 0.0240(4) Uani d . 1 1 . .
    C C9 0.3180(2) 0.81224(17) 0.61012(11) 0.0264(4) Uani d . 1 1 . .
    H H9 0.2492 0.8592 0.6261 0.032 Uiso calc R 1 1 . .
    C C10 0.3754(2) 0.74392(18) 0.66009(12) 0.0274(4) Uani d . 1 1 . .
    C C11 0.3229(3) 0.7348(2) 0.73609(12) 0.0298(4) Uani d . 1 1 . .
    H H11 0.3830 0.7018 0.7707 0.036 Uiso calc R 1 1 . .
    C C12 0.1974(3) 0.76918(19) 0.76010(12) 0.0290(4) Uani d . 1 1 . .
    H H12 0.1424 0.8068 0.7267 0.035 Uiso calc R 1 1 . .
    C C13 0.1359(2) 0.75442(19) 0.83351(12) 0.0283(4) Uani d . 1 1 . .
    C C14 0.2124(2) 0.70651(17) 0.89176(11) 0.0267(4) Uani d . 1 1 . .
    H H14 0.3077 0.6841 0.8855 0.032 Uiso calc R 1 1 . .
    C C15 0.1458(2) 0.69252(18) 0.95890(12) 0.0265(4) Uani d . 1 1 . .
    C C16 0.0028(2) 0.72944(19) 0.96916(12) 0.0278(4) Uani d . 1 1 . .
    C C17 -0.1801(2) 0.7281(2) 1.07101(13) 0.0314(5) Uani d . 1 1 . .
    H H17A -0.2301 0.6583 1.0923 0.038 Uiso calc R 1 1 . .
    H H17B -0.2617 0.7320 1.0272 0.038 Uiso calc R 1 1 . .
    C C18 -0.1347(3) 0.8482(2) 1.13693(14) 0.0361(5) Uani d . 1 1 . .
    H H18A -0.0536 0.8443 1.1810 0.043 Uiso calc R 1 1 . .
    H H18B -0.0844 0.9182 1.1158 0.043 Uiso calc R 1 1 . .
    C C19 -0.2842(3) 0.8703(2) 1.16877(13) 0.0344(5) Uani d . 1 1 . .
    H H19A -0.3470 0.7934 1.1792 0.041 Uiso calc R 1 1 . .
    H H19B -0.2453 0.9325 1.2196 0.041 Uiso calc R 1 1 . .
    C C20 -0.3993(3) 0.9134(2) 1.11272(12) 0.0306(4) Uani d . 1 1 . .
    H H20A -0.3361 0.9880 1.0998 0.037 Uiso calc R 1 1 . .
    H H20B -0.4442 0.8492 1.0630 0.037 Uiso calc R 1 1 . .
    C C21 -0.5411(3) 0.9413(2) 1.14864(13) 0.0323(5) Uani d . 1 1 . .
    H H21A -0.4966 0.9951 1.2023 0.039 Uiso calc R 1 1 . .
    H H21B -0.6138 0.8638 1.1537 0.039 Uiso calc R 1 1 . .
    C C22 -0.6416(3) 1.0029(2) 1.10040(16) 0.0448(6) Uani d . 1 1 . .
    H H22A -0.5721 1.0817 1.0972 0.067 Uiso calc R 1 1 . .
    H H22B -0.7299 1.0161 1.1261 0.067 Uiso calc R 1 1 . .
    H H22C -0.6870 0.9502 1.0472 0.067 Uiso calc R 1 1 . .
    C C23 0.3243(2) 0.86664(18) 0.47177(11) 0.0241(4) Uani d . 1 1 . .
    C C24 0.2259(2) 0.94360(18) 0.45978(12) 0.0244(4) Uani d . 1 1 . .
    H H24 0.1709 0.9708 0.4989 0.029 Uiso calc R 1 1 . .
    C C25 0.2127(2) 0.97824(19) 0.38768(12) 0.0276(4) Uani d . 1 1 . .
    C C26 0.2924(3) 0.9391(2) 0.32750(13) 0.0317(5) Uani d . 1 1 . .
    H H26 0.2804 0.9650 0.2799 0.038 Uiso calc R 1 1 . .
    C C27 0.3894(3) 0.8616(2) 0.33856(12) 0.0314(5) Uani d . 1 1 . .
    H H27 0.4425 0.8340 0.2987 0.038 Uiso calc R 1 1 . .
    C C28 0.4054(2) 0.82602(19) 0.41109(12) 0.0268(4) Uani d . 1 1 . .
    C C29 0.0727(2) 0.65426(19) 1.07554(12) 0.0275(4) Uani d . 1 1 . .
    C C30 0.0789(3) 0.6144(2) 1.14621(13) 0.0319(5) Uani d . 1 1 . .
    H H30 0.0020 0.6224 1.1781 0.038 Uiso calc R 1 1 . .
    C C31 0.2025(3) 0.5627(2) 1.16787(13) 0.0326(5) Uani d . 1 1 . .
    H H31 0.2091 0.5345 1.2147 0.039 Uiso calc R 1 1 . .
    C C32 0.3170(3) 0.55263(19) 1.11963(12) 0.0288(4) Uani d . 1 1 . .
    C C33 0.3143(2) 0.59188(18) 1.04918(11) 0.0260(4) Uani d . 1 1 . .
    H H33 0.3921 0.5835 1.0179 0.031 Uiso calc R 1 1 . .
    C C34 0.1905(2) 0.64437(18) 1.02687(12) 0.0250(4) Uani d . 1 1 . .
    C C35 -0.0731(3) 0.7797(2) 0.91302(14) 0.0330(5) Uani d . 1 1 . .
    H H35 -0.1658 0.8052 0.9203 0.040 Uiso calc R 1 1 . .
    C C36 -0.0061(3) 0.7904(2) 0.84590(13) 0.0315(4) Uani d . 1 1 . .
    H H36 -0.0567 0.8226 0.8073 0.038 Uiso calc R 1 1 . .
    C C37 0.4842(3) 0.6770(2) 0.63531(13) 0.0309(4) Uani d . 1 1 . .
    H H37 0.5258 0.6340 0.6696 0.037 Uiso calc R 1 1 . .
    C C38 0.5315(3) 0.6729(2) 0.56168(13) 0.0315(5) Uani d . 1 1 . .
    H H38 0.6027 0.6278 0.5463 0.038 Uiso calc R 1 1 . .
loop_
    _atom_site_aniso_label
    _atom_site_aniso_U_11
    _atom_site_aniso_U_22
    _atom_site_aniso_U_33
    _atom_site_aniso_U_12
    _atom_site_aniso_U_13
    _atom_site_aniso_U_23
    Br1 0.03362(13) 0.04857(15) 0.03772(14) 0.02071(10) 0.00922(10) 0.01996(10)
    Br2 0.03889(14) 0.04713(15) 0.03280(14) 0.02262(11) 0.01095(10) 0.01533(10)
    N1 0.0315(9) 0.0318(9) 0.0308(9) 0.0152(7) 0.0158(8) 0.0076(7)
    N2 0.0274(9) 0.0350(9) 0.0298(9) 0.0131(7) 0.0133(7) 0.0092(7)
    C1 0.0410(14) 0.0496(15) 0.0563(16) 0.0221(12) 0.0036(12) 0.0093(12)
    C2 0.0280(10) 0.0365(12) 0.0435(13) 0.0109(9) 0.0136(10) 0.0052(10)
    C3 0.0285(10) 0.0356(11) 0.0324(11) 0.0096(9) 0.0136(9) 0.0063(9)
    C4 0.0292(10) 0.0352(11) 0.0302(11) 0.0096(9) 0.0123(9) 0.0063(8)
    C5 0.0341(11) 0.0317(11) 0.0347(11) 0.0126(9) 0.0154(9) 0.0081(8)
    C6 0.0311(11) 0.0309(11) 0.0367(11) 0.0143(8) 0.0144(9) 0.0028(9)
    C7 0.0254(9) 0.0256(10) 0.0281(10) 0.0076(8) 0.0099(8) 0.0058(8)
    C8 0.0217(9) 0.0237(9) 0.0269(10) 0.0070(7) 0.0067(8) 0.0051(7)
    C9 0.0257(10) 0.0277(10) 0.0290(11) 0.0105(8) 0.0109(8) 0.0069(8)
    C10 0.0267(10) 0.0276(10) 0.0307(11) 0.0097(8) 0.0099(8) 0.0084(8)
    C11 0.0321(11) 0.0343(11) 0.0289(11) 0.0134(9) 0.0090(9) 0.0147(8)
    C12 0.0328(11) 0.0314(11) 0.0277(11) 0.0133(9) 0.0091(9) 0.0114(8)
    C13 0.0304(10) 0.0278(10) 0.0295(11) 0.0104(8) 0.0110(9) 0.0077(8)
    C14 0.0271(10) 0.0288(11) 0.0279(11) 0.0116(8) 0.0111(8) 0.0065(8)
    C15 0.0267(10) 0.0265(10) 0.0268(10) 0.0092(8) 0.0088(8) 0.0034(8)
    C16 0.0272(10) 0.0284(10) 0.0297(10) 0.0101(8) 0.0109(8) 0.0053(8)
    C17 0.0252(10) 0.0363(11) 0.0356(11) 0.0128(8) 0.0137(9) 0.0050(9)
    C18 0.0299(11) 0.0395(12) 0.0380(12) 0.0144(9) 0.0099(9) 0.0002(9)
    C19 0.0351(11) 0.0414(12) 0.0303(11) 0.0193(10) 0.0107(9) 0.0034(9)
    C20 0.0326(11) 0.0320(11) 0.0293(11) 0.0111(9) 0.0130(9) 0.0052(8)
    C21 0.0311(10) 0.0329(11) 0.0344(11) 0.0113(8) 0.0129(9) 0.0046(8)
    C22 0.0398(13) 0.0455(14) 0.0540(15) 0.0190(11) 0.0112(11) 0.0134(11)
    C23 0.0242(9) 0.0247(9) 0.0227(9) 0.0057(7) 0.0069(8) 0.0044(7)
    C24 0.0222(9) 0.0257(10) 0.0259(10) 0.0076(7) 0.0067(8) 0.0054(7)
    C25 0.0242(9) 0.0309(10) 0.0287(10) 0.0080(8) 0.0068(8) 0.0088(8)
    C26 0.0321(11) 0.0392(12) 0.0249(10) 0.0085(9) 0.0083(9) 0.0114(8)
    C27 0.0328(11) 0.0363(11) 0.0261(10) 0.0099(9) 0.0125(9) 0.0059(8)
    C28 0.0260(10) 0.0278(10) 0.0268(10) 0.0079(8) 0.0100(8) 0.0038(8)
    C29 0.0269(10) 0.0272(10) 0.0282(10) 0.0084(8) 0.0103(8) 0.0024(8)
    C30 0.0338(11) 0.0364(11) 0.0280(11) 0.0108(9) 0.0154(9) 0.0064(8)
    C31 0.0386(12) 0.0363(11) 0.0262(10) 0.0124(9) 0.0120(9) 0.0096(8)
    C32 0.0310(10) 0.0302(11) 0.0265(10) 0.0116(8) 0.0090(8) 0.0042(8)
    C33 0.0274(10) 0.0272(10) 0.0244(10) 0.0096(8) 0.0094(8) 0.0036(7)
    C34 0.0261(10) 0.0248(10) 0.0239(10) 0.0073(8) 0.0082(8) 0.0032(7)
    C35 0.0298(11) 0.0345(11) 0.0415(12) 0.0163(9) 0.0138(9) 0.0112(9)
    C36 0.0315(11) 0.0341(11) 0.0349(11) 0.0155(9) 0.0098(9) 0.0126(9)
    C37 0.0307(10) 0.0323(11) 0.0360(12) 0.0148(8) 0.0099(9) 0.0133(9)
    C38 0.0309(10) 0.0324(11) 0.0393(12) 0.0182(9) 0.0140(9) 0.0106(9)
_geom_special_details
;
 All esds (except the esd in the dihedral angle between two l.s. planes)
 are estimated using the full covariance matrix.  The cell esds are taken
 into account individually in the estimation of esds in distances, angles
 and torsion angles; correlations between esds in cell parameters are only
 used when they are defined by crystal symmetry.  An approximate (isotropic)
 treatment of cell esds is used for estimating esds involving l.s. planes.
;
loop_
    _geom_bond_atom_site_label_1
    _geom_bond_atom_site_label_2
    _geom_bond_site_symmetry_2
    _geom_bond_distance
    _geom_bond_publ_flag
    Br1 C25 . 1.906(2) ?
    Br2 C32 . 1.907(2) ?
    N1 C7 . 1.382(3) ?
    N1 C28 . 1.382(3) ?
    N1 C6 . 1.451(2) ?
    N2 C16 . 1.382(3) ?
    N2 C29 . 1.383(3) ?
    N2 C17 . 1.450(2) ?
    C1 C2 . 1.507(3) ?
    C1 H1A . 0.9600 ?
    C1 H1B . 0.9600 ?
    C1 H1C . 0.9600 ?
    C2 C3 . 1.517(3) ?
    C2 H2A . 0.9700 ?
    C2 H2B . 0.9700 ?
    C3 C4 . 1.523(3) ?
    C3 H3A . 0.9700 ?
    C3 H3B . 0.9700 ?
    C4 C5 . 1.519(3) ?
    C4 H4A . 0.9700 ?
    C4 H4B . 0.9700 ?
    C5 C6 . 1.524(3) ?
    C5 H5A . 0.9700 ?
    C5 H5B . 0.9700 ?
    C6 H6A . 0.9700 ?
    C6 H6B . 0.9700 ?
    C7 C38 . 1.388(3) ?
    C7 C8 . 1.411(3) ?
    C8 C9 . 1.391(3) ?
    C8 C23 . 1.438(3) ?
    C9 C10 . 1.393(3) ?
    C9 H9 . 0.9300 ?
    C10 C37 . 1.412(3) ?
    C10 C11 . 1.466(3) ?
    C11 C12 . 1.329(3) ?
    C11 H11 . 0.9300 ?
    C12 C13 . 1.469(3) ?
    C12 H12 . 0.9300 ?
    C13 C14 . 1.399(3) ?
    C13 C36 . 1.411(3) ?
    C14 C15 . 1.387(3) ?
    C14 H14 . 0.9300 ?
    C15 C16 . 1.417(3) ?
    C15 C34 . 1.438(3) ?
    C16 C35 . 1.388(3) ?
    C17 C18 . 1.525(3) ?
    C17 H17A . 0.9700 ?
    C17 H17B . 0.9700 ?
    C18 C19 . 1.524(3) ?
    C18 H18A . 0.9700 ?
    C18 H18B . 0.9700 ?
    C19 C20 . 1.522(3) ?
    C19 H19A . 0.9700 ?
    C19 H19B . 0.9700 ?
    C20 C21 . 1.518(3) ?
    C20 H20A . 0.9700 ?
    C20 H20B . 0.9700 ?
    C21 C22 . 1.506(3) ?
    C21 H21A . 0.9700 ?
    C21 H21B . 0.9700 ?
    C22 H22A . 0.9600 ?
    C22 H22B . 0.9600 ?
    C22 H22C . 0.9600 ?
    C23 C24 . 1.389(3) ?
    C23 C28 . 1.412(3) ?
    C24 C25 . 1.381(3) ?
    C24 H24 . 0.9300 ?
    C25 C26 . 1.392(3) ?
    C26 C27 . 1.383(3) ?
    C26 H26 . 0.9300 ?
    C27 C28 . 1.394(3) ?
    C27 H27 . 0.9300 ?
    C29 C30 . 1.386(3) ?
    C29 C34 . 1.417(3) ?
    C30 C31 . 1.380(3) ?
    C30 H30 . 0.9300 ?
    C31 C32 . 1.390(3) ?
    C31 H31 . 0.9300 ?
    C32 C33 . 1.380(3) ?
    C33 C34 . 1.390(3) ?
    C33 H33 . 0.9300 ?
    C35 C36 . 1.382(3) ?
    C35 H35 . 0.9300 ?
    C36 H36 . 0.9300 ?
    C37 C38 . 1.390(3) ?
    C37 H37 . 0.9300 ?
    C38 H38 . 0.9300 ?
loop_
    _geom_angle_atom_site_label_1
    _geom_angle_atom_site_label_2
    _geom_angle_atom_site_label_3
    _geom_angle_site_symmetry_1
    _geom_angle_site_symmetry_3
    _geom_angle
    _geom_angle_publ_flag
    C7 N1 C28 . . 108.54(16) ?
    C7 N1 C6 . . 125.99(18) ?
    C28 N1 C6 . . 125.38(18) ?
    C16 N2 C29 . . 108.88(16) ?
    C16 N2 C17 . . 126.08(18) ?
    C29 N2 C17 . . 125.02(18) ?
    C2 C1 H1A . . 109.5 ?
    C2 C1 H1B . . 109.5 ?
    H1A C1 H1B . . 109.5 ?
    C2 C1 H1C . . 109.5 ?
    H1A C1 H1C . . 109.5 ?
    H1B C1 H1C . . 109.5 ?
    C1 C2 C3 . . 113.9(2) ?
    C1 C2 H2A . . 108.8 ?
    C3 C2 H2A . . 108.8 ?
    C1 C2 H2B . . 108.8 ?
    C3 C2 H2B . . 108.8 ?
    H2A C2 H2B . . 107.7 ?
    C2 C3 C4 . . 113.19(18) ?
    C2 C3 H3A . . 108.9 ?
    C4 C3 H3A . . 108.9 ?
    C2 C3 H3B . . 108.9 ?
    C4 C3 H3B . . 108.9 ?
    H3A C3 H3B . . 107.8 ?
    C3 C4 C5 . . 114.11(17) ?
    C3 C4 H4A . . 108.7 ?
    C5 C4 H4A . . 108.7 ?
    C3 C4 H4B . . 108.7 ?
    C5 C4 H4B . . 108.7 ?
    H4A C4 H4B . . 107.6 ?
    C4 C5 C6 . . 112.79(17) ?
    C4 C5 H5A . . 109.0 ?
    C6 C5 H5A . . 109.0 ?
    C4 C5 H5B . . 109.0 ?
    C6 C5 H5B . . 109.0 ?
    H5A C5 H5B . . 107.8 ?
    N1 C6 C5 . . 113.69(17) ?
    N1 C6 H6A . . 108.8 ?
    C5 C6 H6A . . 108.8 ?
    N1 C6 H6B . . 108.8 ?
    C5 C6 H6B . . 108.8 ?
    H6A C6 H6B . . 107.7 ?
    N1 C7 C38 . . 129.56(18) ?
    N1 C7 C8 . . 109.08(17) ?
    C38 C7 C8 . . 121.37(18) ?
    C9 C8 C7 . . 120.07(18) ?
    C9 C8 C23 . . 133.19(18) ?
    C7 C8 C23 . . 106.73(16) ?
    C8 C9 C10 . . 119.78(17) ?
    C8 C9 H9 . . 120.1 ?
    C10 C9 H9 . . 120.1 ?
    C9 C10 C37 . . 118.72(18) ?
    C9 C10 C11 . . 122.78(17) ?
    C37 C10 C11 . . 118.46(19) ?
    C12 C11 C10 . . 126.0(2) ?
    C12 C11 H11 . . 117.0 ?
    C10 C11 H11 . . 117.0 ?
    C11 C12 C13 . . 127.3(2) ?
    C11 C12 H12 . . 116.4 ?
    C13 C12 H12 . . 116.4 ?
    C14 C13 C36 . . 118.61(18) ?
    C14 C13 C12 . . 122.78(18) ?
    C36 C13 C12 . . 118.61(19) ?
    C15 C14 C13 . . 119.81(17) ?
    C15 C14 H14 . . 120.1 ?
    C13 C14 H14 . . 120.1 ?
    C14 C15 C16 . . 119.93(19) ?
    C14 C15 C34 . . 133.42(18) ?
    C16 C15 C34 . . 106.66(17) ?
    N2 C16 C35 . . 129.78(18) ?
    N2 C16 C15 . . 108.96(18) ?
    C35 C16 C15 . . 121.26(18) ?
    N2 C17 C18 . . 113.14(17) ?
    N2 C17 H17A . . 109.0 ?
    C18 C17 H17A . . 109.0 ?
    N2 C17 H17B . . 109.0 ?
    C18 C17 H17B . . 109.0 ?
    H17A C17 H17B . . 107.8 ?
    C19 C18 C17 . . 112.46(18) ?
    C19 C18 H18A . . 109.1 ?
    C17 C18 H18A . . 109.1 ?
    C19 C18 H18B . . 109.1 ?
    C17 C18 H18B . . 109.1 ?
    H18A C18 H18B . . 107.8 ?
    C20 C19 C18 . . 114.68(18) ?
    C20 C19 H19A . . 108.6 ?
    C18 C19 H19A . . 108.6 ?
    C20 C19 H19B . . 108.6 ?
    C18 C19 H19B . . 108.6 ?
    H19A C19 H19B . . 107.6 ?
    C21 C20 C19 . . 112.96(17) ?
    C21 C20 H20A . . 109.0 ?
    C19 C20 H20A . . 109.0 ?
    C21 C20 H20B . . 109.0 ?
    C19 C20 H20B . . 109.0 ?
    H20A C20 H20B . . 107.8 ?
    C20 C21 C22 . . 114.16(19) ?
    C20 C21 H21A . . 108.7 ?
    C22 C21 H21A . . 108.7 ?
    C20 C21 H21B . . 108.7 ?
    C22 C21 H21B . . 108.7 ?
    H21A C21 H21B . . 107.6 ?
    C21 C22 H22A . . 109.5 ?
    C21 C22 H22B . . 109.5 ?
    H22A C22 H22B . . 109.5 ?
    C21 C22 H22C . . 109.5 ?
    H22A C22 H22C . . 109.5 ?
    H22B C22 H22C . . 109.5 ?
    C24 C23 C28 . . 119.99(18) ?
    C24 C23 C8 . . 133.57(17) ?
    C28 C23 C8 . . 106.41(17) ?
    C25 C24 C23 . . 117.61(17) ?
    C25 C24 H24 . . 121.2 ?
    C23 C24 H24 . . 121.2 ?
    C24 C25 C26 . . 122.94(19) ?
    C24 C25 Br1 . . 118.72(15) ?
    C26 C25 Br1 . . 118.33(16) ?
    C27 C26 C25 . . 119.9(2) ?
    C27 C26 H26 . . 120.1 ?
    C25 C26 H26 . . 120.1 ?
    C28 C27 C26 . . 118.18(18) ?
    C28 C27 H27 . . 120.9 ?
    C26 C27 H27 . . 120.9 ?
    N1 C28 C27 . . 129.37(18) ?
    N1 C28 C23 . . 109.24(18) ?
    C27 C28 C23 . . 121.38(19) ?
    C30 C29 N2 . . 129.50(18) ?
    C30 C29 C34 . . 121.60(19) ?
    N2 C29 C34 . . 108.90(18) ?
    C29 C30 C31 . . 118.11(18) ?
    C29 C30 H30 . . 120.9 ?
    C31 C30 H30 . . 120.9 ?
    C30 C31 C32 . . 120.0(2) ?
    C30 C31 H31 . . 120.0 ?
    C32 C31 H31 . . 120.0 ?
    C33 C32 C31 . . 123.2(2) ?
    C33 C32 Br2 . . 118.65(15) ?
    C31 C32 Br2 . . 118.17(16) ?
    C32 C33 C34 . . 117.33(18) ?
    C32 C33 H33 . . 121.3 ?
    C34 C33 H33 . . 121.3 ?
    C33 C34 C29 . . 119.81(19) ?
    C33 C34 C15 . . 133.55(18) ?
    C29 C34 C15 . . 106.61(17) ?
    C16 C35 C36 . . 117.65(19) ?
    C16 C35 H35 . . 121.2 ?
    C36 C35 H35 . . 121.2 ?
    C35 C36 C13 . . 122.7(2) ?
    C35 C36 H36 . . 118.6 ?
    C13 C36 H36 . . 118.6 ?
    C38 C37 C10 . . 122.59(19) ?
    C38 C37 H37 . . 118.7 ?
    C10 C37 H37 . . 118.7 ?
    C7 C38 C37 . . 117.42(18) ?
    C7 C38 H38 . . 121.3 ?
    C37 C38 H38 . . 121.3 ?
loop_
    _geom_hbond_atom_site_label_D
    _geom_hbond_atom_site_label_H
    _geom_hbond_atom_site_label_A
    _geom_hbond_site_symmetry_A
    _geom_hbond_distance_DH
    _geom_hbond_distance_HA
    _geom_hbond_distance_DA
    _geom_hbond_angle_DHA
    C9 H9 Br1 2_576 0.93 3.04 3.9062(19) 157
    C12 H12 Br1 2_576 0.93 3.00 3.921(2) 172
    C11 H11 Br2 2_667 0.93 3.03 3.932(2) 163
    C14 H14 Br2 2_667 0.93 2.94 3.821(2) 159
    C21 H21B Cg6 1_454 0.93 2.89 3.791(3) 154
