# Supplementary material for: Crystal structure of (E)-1,2-bis­(6-bromo-9-hexyl-9H-carbazol-3-yl)ethene
Source: Acta Crystallogr E Crystallogr Commun. 2018 Feb 13;74(Pt 3):337–40. doi: 10.1107/S2056989018002098 (PMC5947798; doi:10.1107/S2056989018002098)
Supplement: Supplementary file 2 [file e-74-00337-Isup2.hkl]

# 
# h,k,l, Fc-squared, Fo-squared, sigma(Fo-squared) and status flag 
# 
data_I
_shelx_title ' GV001_0m in P-1' 
_shelx_refln_list_code          4 
_shelx_F_calc_maximum      424.64 
_exptl_crystal_F_000       704.00 
_reflns_d_resolution_high  0.7708 
 
loop_ 
 _symmetry_equiv_pos_as_xyz 
 'x, y, z' 
 '-x, -y, -z' 
 
_cell_length_a     8.5553 
_cell_length_b    11.4379 
_cell_length_c    17.3332 
_cell_angle_alpha 101.247 
_cell_angle_beta   98.392 
_cell_angle_gamma 104.990 
 
_shelx_F_squared_multiplier     1.000 
 
loop_ 
 _refln_index_h 
 _refln_index_k 
 _refln_index_l 
 _refln_F_squared_calc 
 _refln_F_squared_meas 
 _refln_F_squared_sigma 
 _refln_observed_status 
   1   0   0       20.60       27.62      1.11 o 
   2   0   0     8235.14     8736.76    215.02 o 
   3   0   0     1632.83     1681.88     41.96 o 
   4   0   0      648.29      655.96     17.26 o 
   5   0   0     2699.86     2683.56     67.39 o 
   6   0   0       83.81       94.73      6.74 o 
   7   0   0     2535.33     2391.49     91.67 o 
   8   0   0       77.13       88.51     11.09 o 
   9   0   0      174.46      138.28     13.87 o 
  10   0   0      151.05      127.37     15.64 o 
 -10   1   0      185.36      164.92     16.64 o 
  -9   1   0        0.41      -11.09     11.09 o 
  -8   1   0      186.98      173.11     27.50 o 
  -7   1   0      101.55      110.47      7.92 o 
  -6   1   0     3054.92     3175.12     93.41 o 
  -5   1   0     2996.84     3293.34     96.85 o 
  -4   1   0     1025.71     1001.73     30.40 o 
  -3   1   0    11239.44    12098.15    350.14 o 
  -2   1   0       33.85       36.73      2.13 o 
  -1   1   0       98.73      116.53      3.61 o 
   0   1   0      109.35      103.33      5.00 o 
   1   1   0     7160.27     7686.12    210.31 o 
   2   1   0    15429.50    15975.74    391.31 o 
   3   1   0     1406.12     1535.70     46.48 o 
   4   1   0     4370.03     4425.28    109.35 o 
   5   1   0      314.81      346.59     10.70 o 
   6   1   0     2146.99     2135.23     60.28 o 
   7   1   0       55.91       46.89     11.67 o 
   8   1   0      370.50      314.11     18.42 o 
   9   1   0       20.83       19.84     11.36 o 
  10   1   0        4.32        3.85     14.13 o 
 -10   2   0       19.37       17.29     12.86 o 
  -9   2   0      679.72      649.60     47.50 o 
  -8   2   0       95.35       85.07      8.92 o 
  -7   2   0     1602.91     1616.42     49.29 o 
  -6   2   0       17.29       10.74      4.75 o 
  -5   2   0     1224.36     1294.65     39.23 o 
  -4   2   0     7191.02     7830.53    227.53 o 
  -3   2   0       11.47       16.74      2.43 o 
  -2   2   0    15213.37    16255.29    467.57 o 
  -1   2   0       37.49       38.26      1.68 o 
   0   2   0      236.61      265.87     10.33 o 
   1   2   0     3346.86     3399.03     93.74 o 
   2   2   0     1966.64     2217.45     79.02 o 
   3   2   0     1961.76     1872.64     52.06 o 
   4   2   0      348.55      316.41      9.86 o 
   5   2   0     2934.05     2930.63     81.92 o 
   6   2   0      321.19      332.86     13.48 o 
   7   2   0      452.82      448.04     21.21 o 
   8   2   0        1.55        9.91     22.50 o 
   9   2   0       88.21       96.46     14.13 o 
 -10   3   0      968.72     1044.54     70.00 o 
  -9   3   0        3.87        0.67     15.83 o 
  -8   3   0     1601.59     1593.96     49.54 o 
  -7   3   0       15.30       12.40      5.89 o 
  -6   3   0      857.18      868.72     27.71 o 
  -5   3   0     2308.30     2271.19     66.70 o 
  -4   3   0       11.48        7.56      5.68 o 
  -3   3   0     6641.38     6942.06    200.56 o 
  -2   3   0       38.73       40.31      1.96 o 
  -1   3   0     3716.48     3938.96     97.21 o 
   0   3   0      306.32      266.73      9.97 o 
   1   3   0     1650.21     1743.52     48.92 o 
   2   3   0     2245.93     2127.06     59.43 o 
   3   3   0     3322.80     3708.62    102.93 o 
   4   3   0      738.28      667.17     20.89 o 
   5   3   0       99.54      103.71      6.77 o 
   6   3   0      100.32       97.43      7.92 o 
   7   3   0       75.55       68.09     11.09 o 
   8   3   0        3.52       -1.00     11.09 o 
   9   3   0       23.66       18.75     12.86 o 
 -10   4   0        0.44        1.52     12.62 o 
  -9   4   0      565.56      588.58     22.73 o 
  -8   4   0     1564.21     1604.05     49.79 o 
  -7   4   0      331.01      365.82     15.12 o 
  -6   4   0     7272.90     7790.09    226.55 o 
  -5   4   0        0.06       -0.74      4.10 o 
  -4   4   0    11492.41    12929.96    372.94 o 
  -3   4   0        2.03        2.11      2.03 o 
  -2   4   0      670.59      567.46     14.99 o 
  -1   4   0      917.42      908.07     23.04 o 
   0   4   0     2566.45     2555.10     90.17 o 
   1   4   0     4723.96     4380.65    149.72 o 
   2   4   0      351.73      437.27     13.85 o 
   3   4   0     5829.68     5722.42    158.25 o 
   4   4   0       29.55       30.34      7.15 o 
   5   4   0        4.12       -2.68      5.77 o 
   6   4   0      194.32      179.54     14.25 o 
   7   4   0        4.59       -8.04      8.78 o 
   8   4   0       99.81       78.21     18.33 o 
   9   4   0      193.30      185.59     16.91 o 
 -10   5   0      633.53      665.52     25.70 o 
  -9   5   0      107.21      109.71     10.39 o 
  -8   5   0      214.51      212.13     11.68 o 
  -7   5   0      338.44      355.13     15.75 o 
  -6   5   0       89.85       96.35      7.06 o 
  -5   5   0     3977.32     4071.89    118.67 o 
  -4   5   0        9.09        4.70      3.13 o 
  -3   5   0     9203.56    10129.16    248.53 o 
  -2   5   0     2233.36     2311.28     57.64 o 
  -1   5   0       13.73       14.77      2.41 o 
   0   5   0     5085.11     4860.46    137.36 o 
   1   5   0      244.13      275.69      8.52 o 
   2   5   0     4323.69     4174.73    115.60 o 
   3   5   0        0.83       17.59     17.90 o 
   4   5   0      741.67      692.77     22.41 o 
   5   5   0      148.80      145.60      8.92 o 
   6   5   0       23.20       17.49      7.33 o 
   7   5   0      114.34      110.45     12.86 o 
   8   5   0       14.82       19.58     12.86 o 
 -10   6   0      102.72      150.81     17.48 o 
  -9   6   0       78.45       79.31     10.23 o 
  -8   6   0     1328.41     1408.15     44.15 o 
  -7   6   0        6.30        2.20      6.94 o 
  -6   6   0     3949.09     4066.65    119.18 o 
  -5   6   0       17.81       16.77      5.01 o 
  -4   6   0     1625.75     1448.51     36.50 o 
  -3   6   0     1710.17     1703.92     42.97 o 
  -2   6   0       16.90       15.55      2.77 o 
  -1   6   0     6004.53     6125.21    181.38 o 
   0   6   0      359.52      363.87     11.05 o 
   1   6   0     1847.18     1749.26     44.35 o 
   2   6   0       52.72       36.40      6.62 o 
   3   6   0      314.74      303.28     17.27 o 
   4   6   0       32.52       56.47     13.70 o 
   5   6   0      103.81      100.45     11.68 o 
   6   6   0       78.30       79.31      9.05 o 
   7   6   0      101.35      116.74     14.13 o 
   8   6   0       51.74       53.48     14.37 o 
 -10   7   0       62.62       75.94     11.68 o 
  -9   7   0     1317.08     1519.54     48.31 o 
  -8   7   0        0.14       -1.96      7.44 o 
  -7   7   0     3059.00     3070.61     90.48 o 
  -6   7   0        3.47       -1.79      5.12 o 
  -5   7   0     1124.61     1134.50     35.32 o 
  -4   7   0     1710.80     1627.93     41.28 o 
  -3   7   0     1041.92     1046.40     27.28 o 
  -2   7   0     3715.89     3735.06     92.55 o 
  -1   7   0      631.29      665.72     18.35 o 
   0   7   0      991.70      959.00     25.43 o 
   1   7   0        0.44       -4.83      5.15 o 
   2   7   0      461.39      457.33     16.30 o 
   3   7   0       52.48       43.62      9.36 o 
   4   7   0       21.53        9.90      6.36 o 
   5   7   0      388.44      395.60     20.34 o 
   6   7   0      715.61      709.52     31.13 o 
   7   7   0       59.26       36.73     13.07 o 
 -10   8   0      508.98      570.92     33.45 o 
  -9   8   0        0.23       -0.55      9.49 o 
  -8   8   0     2419.61     2533.18    131.18 o 
  -7   8   0       26.67       21.21      7.21 o 
  -6   8   0     1045.90     1039.70     48.25 o 
  -5   8   0     1530.83     1458.75     67.67 o 
  -4   8   0       25.16       20.38      4.36 o 
  -3   8   0     2298.36     2323.29     58.49 o 
  -2   8   0       62.95       68.77      4.81 o 
  -1   8   0     2087.62     2036.02     51.58 o 
   0   8   0       72.70       66.98      5.52 o 
   1   8   0        2.14       -7.41      9.60 o 
   2   8   0       21.12       21.70      7.08 o 
   3   8   0      105.47       91.14      7.77 o 
   4   8   0       88.68      101.99      8.93 o 
   5   8   0      110.00      111.46     10.08 o 
   6   8   0       17.84        7.25      9.70 o 
 -10   9   0        1.61       -3.33     15.18 o 
  -9   9   0      730.92      748.91     42.50 o 
  -8   9   0       28.41       25.00     12.80 o 
  -7   9   0      213.66      194.08     29.17 o 
  -6   9   0      894.30      799.82     50.00 o 
  -5   9   0        0.47        0.64      6.04 o 
  -4   9   0      858.55      853.77     23.35 o 
  -3   9   0      654.42      696.80     20.93 o 
  -2   9   0     1120.98     1119.85     29.66 o 
  -1   9   0       37.29       35.27      4.48 o 
   0   9   0      112.05      101.08      6.66 o 
   1   9   0      160.43      165.23     11.84 o 
   2   9   0       88.43       74.79      7.57 o 
   3   9   0      369.26      393.20     16.17 o 
   4   9   0       84.11       94.01     13.12 o 
   5   9   0       49.10       60.76     10.00 o 
   6   9   0      100.98      113.06     12.28 o 
  -9  10   0        0.51       -7.08     14.00 o 
  -8  10   0      292.38      263.84     45.83 o 
  -7  10   0      293.67      278.17     33.33 o 
  -6  10   0       29.91       31.85     13.33 o 
  -5  10   0      352.33      340.70     28.33 o 
  -4  10   0      174.99      154.87     13.21 o 
  -3  10   0      221.41      243.74     16.20 o 
  -2  10   0      124.53      123.46      9.16 o 
  -1  10   0        0.77       -8.33      8.94 o 
   0  10   0        3.08       -1.32     10.08 o 
   1  10   0      183.30      183.33     15.39 o 
   2  10   0      441.73      480.17     25.21 o 
   3  10   0      228.22      238.53     18.17 o 
   4  10   0        6.76        5.77     14.17 o 
   5  10   0        4.82       -1.95     15.64 o 
  -9  11   0      180.24      175.20     18.75 o 
  -8  11   0      203.80      204.20     18.75 o 
  -7  11   0        0.30        8.10     13.33 o 
  -6  11   0      428.28      414.23     28.33 o 
  -5  11   0       41.30       34.46     24.17 o 
  -4  11   0      533.31      497.92     33.33 o 
  -3  11   0      252.57      284.78     15.02 o 
  -2  11   0        4.25       -2.92     10.27 o 
  -1  11   0      230.86      243.24     27.50 o 
   0  11   0       73.09       72.39     12.86 o 
   1  11   0       32.48       25.30     13.33 o 
   2  11   0      171.85      179.05     35.00 o 
   3  11   0       13.37      -13.26     13.26 o 
   4  11   0        0.75       14.43     15.64 o 
  -8  12   0       68.99      109.27     34.17 o 
  -7  12   0      439.06      415.88     27.03 o 
  -6  12   0       50.87       49.93     14.00 o 
  -5  12   0      502.03      483.42     27.53 o 
  -4  12   0      111.95      105.00     16.67 o 
  -3  12   0      253.13      263.91     18.17 o 
  -2  12   0      136.97      167.88     15.64 o 
  -1  12   0      126.79      108.33     16.67 o 
   0  12   0       82.58       96.61     14.37 o 
   1  12   0       16.50        1.87     14.17 o 
   2  12   0       38.10       59.40     22.50 o 
   3  12   0       17.50       45.00     31.67 o 
  -7  13   0       11.24       12.50     15.32 o 
  -6  13   0      371.82      378.41     25.32 o 
  -5  13   0        0.14      -13.21     13.21 o 
  -3  13   0       17.03       18.33     13.26 o 
  -2  13   0       68.74      105.11     25.83 o 
  -1  13   0      217.52      242.23     19.69 o 
   0  13   0      149.09      160.86     18.17 o 
   1  13   0       13.38       17.02     25.00 o 
  -5  14   0       52.98       46.67     25.00 o 
  -3  14   0      259.29      305.00     40.00 o 
  -2  14   0       59.51       68.09     38.33 o 
  -1  14   0      342.61      405.18     30.00 o 
   0 -14   1       10.92        5.06     15.87 o 
   1 -14   1       42.12       39.57     16.06 o 
   2 -14   1       36.97       58.18     19.17 o 
   3 -14   1       24.15       16.67     31.67 o 
   5 -14   1       53.91       16.48     15.62 o 
   6 -14   1       82.55       69.82     16.82 o 
  -2 -13   1       20.55       11.67     30.00 o 
  -1 -13   1      185.69      189.45     19.12 o 
   0 -13   1      128.15      131.55     17.15 o 
   1 -13   1      530.97      595.02     32.35 o 
   2 -13   1        0.03      -10.58     22.50 o 
   3 -13   1      371.10      473.96     27.12 o 
   4 -13   1      556.63      549.04     32.00 o 
   5 -13   1      422.40      409.10     25.85 o 
   6 -13   1      288.67      256.04     32.50 o 
   7 -13   1        9.98       21.79     15.18 o 
  -3 -12   1      119.51      130.07     21.67 o 
  -2 -12   1       85.17       79.12     15.64 o 
  -1 -12   1        6.84       11.20     22.50 o 
   0 -12   1      354.21      410.23     24.83 o 
   1 -12   1       18.31        4.93     21.67 o 
   2 -12   1     1146.61     1296.48     52.46 o 
   3 -12   1      520.57      552.43     28.67 o 
   4 -12   1      882.76      893.33     42.23 o 
   5 -12   1        2.44        1.19     12.00 o 
   6 -12   1       12.76        1.67     12.80 o 
   7 -12   1      470.57      453.94     45.00 o 
   8 -12   1      134.51      125.27     30.83 o 
  -4 -11   1      117.39      142.00     18.17 o 
  -3 -11   1       60.73       78.42     34.17 o 
  -2 -11   1       66.24       73.45     14.37 o 
  -1 -11   1      359.96      362.52     22.42 o 
   0 -11   1       34.52       27.73     11.58 o 
   1 -11   1      861.51      919.14     39.24 o 
   2 -11   1      127.27      139.37     13.07 o 
   3 -11   1      367.37      398.12     17.68 o 
   4 -11   1      927.62      887.47     47.50 o 
   5 -11   1      187.79      198.18     17.50 o 
   6 -11   1      659.79      595.59     31.08 o 
   7 -11   1      365.18      343.32     42.50 o 
   8 -11   1      122.80      121.22     16.37 o 
   9 -11   1       90.56       96.94     26.67 o 
  -5 -10   1       27.79        5.92     15.64 o 
  -4 -10   1       40.02       25.25     14.37 o 
  -3 -10   1        4.42        0.72     11.76 o 
  -2 -10   1      273.90      269.19     19.17 o 
  -1 -10   1       11.53       11.83     11.67 o 
   0 -10   1      427.10      442.14     22.42 o 
   1 -10   1       11.28       -1.11      9.17 o 
   2 -10   1       11.14       17.67      6.67 o 
   3 -10   1      113.34      106.87      9.38 o 
   4 -10   1      546.36      462.97     25.15 o 
   5 -10   1     1051.28     1020.94     55.83 o 
   6 -10   1      422.58      363.25     21.78 o 
   7 -10   1      170.75      160.15     26.67 o 
   8 -10   1      100.28       79.93     14.42 o 
   9 -10   1      152.88      165.39     18.01 o 
  -6  -9   1      145.24      144.09     12.80 o 
  -5  -9   1       97.92      104.88     10.74 o 
  -4  -9   1        1.34       13.88      8.12 o 
  -3  -9   1      236.28      231.32     12.32 o 
  -2  -9   1       13.98        5.05      5.59 o 
  -1  -9   1     1257.05     1258.22     37.63 o 
   0  -9   1        3.49       -7.53      7.53 o 
   1  -9   1      336.63      339.81     11.53 o 
   2  -9   1       12.15       12.00      5.56 o 
   3  -9   1       50.00       43.32      9.03 o 
   4  -9   1       79.62       71.42      7.21 o 
   5  -9   1      529.38      455.29     24.14 o 
   6  -9   1       26.14       19.26     10.41 o 
   7  -9   1      117.87      100.77     24.17 o 
   8  -9   1       12.97       10.00     12.00 o 
   9  -9   1        1.64       -4.37     14.00 o 
  10  -9   1      251.40      300.95     23.48 o 
  -7  -8   1       32.73       51.64     14.57 o 
  -6  -8   1       95.27       98.81     10.74 o 
  -5  -8   1       11.30       14.55      8.57 o 
  -4  -8   1      460.86      459.41     18.32 o 
  -3  -8   1       71.65       61.21      7.17 o 
  -2  -8   1     1685.08     1643.08     47.96 o 
  -1  -8   1      415.72      428.75     15.28 o 
   0  -8   1      683.41      669.21     21.32 o 
   1  -8   1     1177.35     1179.02     35.36 o 
   2  -8   1       70.97       74.26      6.76 o 
   3  -8   1     1481.69     1470.02     37.74 o 
   4  -8   1      317.46      291.95     13.23 o 
   5  -8   1     1257.81     1243.61     38.96 o 
   6  -8   1      104.84      108.95      8.23 o 
   7  -8   1       18.18       22.98      7.21 o 
   8  -8   1        4.30       11.00      8.23 o 
   9  -8   1      390.29      401.49     25.32 o 
  10  -8   1       90.36       88.65     17.21 o 
  -7  -7   1       70.03       65.57     13.07 o 
  -6  -7   1       20.41       28.70      8.57 o 
  -5  -7   1     1076.83     1070.52     33.33 o 
  -4  -7   1       76.07       60.53      7.43 o 
  -3  -7   1      694.91      658.42     27.12 o 
  -2  -7   1      188.45      191.16      9.05 o 
  -1  -7   1      349.81      332.71     12.55 o 
   0  -7   1      502.32      420.44     17.57 o 
   1  -7   1      443.71      423.21     12.71 o 
   2  -7   1     1723.10     1812.88     45.65 o 
   3  -7   1     1115.55     1136.91     29.57 o 
   4  -7   1     3021.87     2983.10     74.07 o 
   5  -7   1      165.61      163.64      8.23 o 
   6  -7   1       13.02        5.45      5.79 o 
   7  -7   1       43.12       34.56      7.57 o 
   8  -7   1      305.55      339.20     15.92 o 
   9  -7   1       49.54       27.49      9.65 o 
  10  -7   1      370.40      405.74     20.11 o 
  -8  -6   1       14.61       -5.62     12.86 o 
  -7  -6   1        3.64        7.94     11.36 o 
  -6  -6   1      120.68      126.23     10.06 o 
  -5  -6   1        4.98        4.87      6.36 o 
  -4  -6   1      691.61      673.29     31.42 o 
  -3  -6   1       57.93       56.52      5.98 o 
  -2  -6   1      377.49      392.04     16.20 o 
  -1  -6   1     1359.33     1318.48     38.22 o 
   0  -6   1      175.72      164.38      6.34 o 
   1  -6   1     3254.26     3164.81     99.11 o 
   2  -6   1     1890.06     1929.83     48.34 o 
   3  -6   1      119.21      111.85      6.74 o 
   4  -6   1      489.43      475.12     13.15 o 
   5  -6   1      232.31      259.46     11.68 o 
   6  -6   1       57.09       56.54      6.18 o 
   7  -6   1     1265.47     1287.52     39.98 o 
   8  -6   1       55.81       62.59      8.36 o 
   9  -6   1     1312.31     1464.54     46.84 o 
  10  -6   1        3.16       -1.86     10.39 o 
  -8  -5   1       41.65       26.23     11.76 o 
  -7  -5   1      449.34      427.87     23.12 o 
  -6  -5   1      138.81      141.66     11.00 o 
  -5  -5   1     2249.83     2400.33     72.76 o 
  -4  -5   1      287.18      300.56     15.06 o 
  -3  -5   1      109.29      118.58      6.77 o 
  -2  -5   1      440.60      372.91     12.55 o 
  -1  -5   1     1364.10     1336.72     33.89 o 
   0  -5   1     2339.78     2257.17     69.76 o 
   1  -5   1      770.99      730.02     19.06 o 
   2  -5   1     3071.40     3298.91     81.69 o 
   3  -5   1     1015.91     1007.87     25.44 o 
   4  -5   1     3046.50     3099.03     76.76 o 
   5  -5   1        5.93        6.43      7.80 o 
   6  -5   1     1570.62     1688.61     51.50 o 
   7  -5   1        6.84        5.27      6.18 o 
   8  -5   1     1625.40     1672.73     51.75 o 
   9  -5   1        9.21       15.50      9.38 o 
  10  -5   1      454.27      525.54     27.12 o 
  -9  -4   1       19.12       20.87     13.07 o 
  -8  -4   1      231.59      221.64     20.00 o 
  -7  -4   1       47.49       41.63     16.67 o 
  -6  -4   1      696.52      704.31     35.19 o 
  -5  -4   1       22.57       32.22      7.07 o 
  -4  -4   1      275.22      269.05     10.90 o 
  -3  -4   1     3163.35     3230.59     89.85 o 
  -2  -4   1      855.05      843.99     26.55 o 
  -1  -4   1     1361.44     1358.60     38.22 o 
   0  -4   1     1563.54     1468.91     48.11 o 
   1  -4   1     2135.49     2270.24     55.80 o 
   2  -4   1     1461.37     1458.06     36.59 o 
   3  -4   1      434.66      378.92     10.32 o 
   4  -4   1       60.86       58.14      4.62 o 
   5  -4   1     2247.51     2166.64     64.49 o 
   6  -4   1       62.66       53.63      6.04 o 
   7  -4   1     1969.40     2140.45     64.24 o 
   8  -4   1        1.12        3.84      7.33 o 
   9  -4   1      419.16      412.74     25.00 o 
  10  -4   1      253.80      273.46     20.83 o 
  -9  -3   1      482.00      464.84     48.33 o 
  -8  -3   1      205.03      184.41     15.11 o 
  -7  -3   1      172.04      175.08     12.62 o 
  -6  -3   1       36.72       50.80      6.40 o 
  -5  -3   1        1.97        1.27      4.75 o 
  -4  -3   1      830.35      845.99     25.34 o 
  -3  -3   1     1612.47     1590.52     44.81 o 
  -2  -3   1     2074.30     2031.07     56.51 o 
  -1  -3   1     4894.39     4917.55    120.90 o 
   0  -3   1     1288.81     1380.19     53.64 o 
   1  -3   1     1463.78     1458.40     37.05 o 
   2  -3   1     1085.58     1169.43     29.13 o 
   3  -3   1        7.71       11.32      3.03 o 
   4  -3   1    10648.09    12189.42    352.10 o 
   5  -3   1      107.71      123.04      9.36 o 
   6  -3   1     2052.96     2125.77     63.77 o 
   7  -3   1      170.24      160.92      9.24 o 
   8  -3   1       36.73       31.38      7.92 o 
   9  -3   1      424.09      422.30     23.12 o 
  10  -3   1       13.87       17.67     13.87 o 
  -9  -2   1       17.81       37.10     12.62 o 
  -8  -2   1      546.32      539.93     25.57 o 
  -7  -2   1        6.26       10.00      8.57 o 
  -6  -2   1        2.58        3.17      5.39 o 
  -5  -2   1       46.46       32.29      4.37 o 
  -4  -2   1      125.74      103.19      4.66 o 
  -3  -2   1      643.48      630.11     16.51 o 
  -2  -2   1     7244.39     7254.31    177.30 o 
  -1  -2   1     1846.06     2167.86     55.81 o 
   0  -2   1     1055.49      987.54     61.10 o 
   1  -2   1    12279.71    13037.06    321.08 o 
   2  -2   1        3.12        3.89      1.05 o 
   3  -2   1     1020.44      907.01     27.47 o 
   4  -2   1      148.92      153.30      6.86 o 
   5  -2   1     5657.57     6375.21    185.62 o 
   6  -2   1      161.75      156.42      8.38 o 
   7  -2   1     2008.43     2109.19     63.26 o 
   8  -2   1      512.21      498.64     24.00 o 
   9  -2   1      212.96      207.65     16.00 o 
  10  -2   1      307.32      285.79     19.12 o 
 -10  -1   1       48.40       64.60     30.83 o 
  -9  -1   1      244.57      235.67     26.67 o 
  -8  -1   1       33.95       31.02      9.84 o 
  -7  -1   1       76.32       76.27      9.56 o 
  -6  -1   1      543.98      581.45     25.83 o 
  -5  -1   1      574.46      576.10     19.05 o 
  -4  -1   1      127.76      121.77      5.17 o 
  -3  -1   1     1318.92     1253.30     31.66 o 
  -2  -1   1     9242.85    10357.30    253.98 o 
  -1  -1   1      419.54      436.08     11.30 o 
   0  -1   1     7066.60     6866.03    289.00 o 
   1  -1   1        8.12        9.24      0.83 o 
   2  -1   1     3022.76     3438.83     84.77 o 
   3  -1   1       38.37       42.22      2.28 o 
   4  -1   1     3006.20     3026.35     75.32 o 
   5  -1   1       12.74       13.61      3.24 o 
   6  -1   1      158.06      129.62      7.77 o 
   7  -1   1     1530.87     1548.30     47.80 o 
   8  -1   1      112.64      100.86     11.09 o 
   9  -1   1     1151.95     1114.14     67.50 o 
  10  -1   1        5.40        2.64     13.56 o 
 -10   0   1      215.32      211.62     17.88 o 
  -9   0   1       41.42       35.08     24.17 o 
  -8   0   1      320.78      325.88     20.83 o 
  -7   0   1      838.66      852.78     57.50 o 
  -6   0   1     1386.70     1395.68     42.41 o 
  -5   0   1     3758.37     4046.10    100.74 o 
  -4   0   1     2548.10     2588.57     76.00 o 
  -3   0   1     2073.72     2155.34     63.01 o 
  -2   0   1      166.96      167.82      4.66 o 
  -1   0   1      316.38      357.29      9.05 o 
   0   0   1       61.38        0.00      9.62 o 
   1   0   1      433.40      489.31     12.14 o 
   2   0   1      339.04      341.91     10.78 o 
   3   0   1     5748.85     5934.13    146.23 o 
   4   0   1       12.34        9.72      2.73 o 
   5   0   1     1576.45     1639.53     41.57 o 
   6   0   1     1635.95     1646.74     50.02 o 
   7   0   1        9.36       19.00      9.17 o 
   8   0   1      952.49      876.88     48.33 o 
   9   0   1       19.10        4.00     11.09 o 
  10   0   1      350.09      308.48     20.66 o 
 -10   1   1       99.80       76.84     13.87 o 
  -9   1   1       29.01       21.67     11.09 o 
  -8   1   1      431.11      464.38     22.42 o 
  -7   1   1     1420.03     1436.13     44.36 o 
  -6   1   1      248.78      249.76     11.22 o 
  -5   1   1     1389.27     1416.03     42.67 o 
  -4   1   1        3.23       10.13      2.56 o 
  -3   1   1      880.27      941.01     28.45 o 
  -2   1   1     3587.69     3951.08    114.25 o 
  -1   1   1      245.19      261.00      6.76 o 
   0   1   1    10409.08    10774.00    341.35 o 
   1   1   1      502.86      508.38     18.75 o 
   2   1   1      494.55      606.82     18.81 o 
   3   1   1       28.59       32.81      2.28 o 
   4   1   1     1983.12     2040.67     50.87 o 
   5   1   1     1376.14     1351.80     35.04 o 
   6   1   1      710.01      729.62     23.04 o 
   7   1   1     2170.25     2181.82     78.45 o 
   8   1   1       38.38       35.35     10.08 o 
   9   1   1       40.85       49.13     12.62 o 
  10   1   1       30.59       40.00     16.67 o 
 -10   2   1       35.73       54.20     13.87 o 
  -9   2   1        8.91      -10.08     10.08 o 
  -8   2   1      774.87      779.35     26.73 o 
  -7   2   1     1103.80     1192.87     37.02 o 
  -6   2   1     1643.16     1706.00     50.99 o 
  -5   2   1      785.47      987.18     30.40 o 
  -4   2   1      490.26      499.56     16.42 o 
  -3   2   1      972.61      995.50     29.42 o 
  -2   2   1       51.55       57.99      2.43 o 
  -1   2   1     7740.02     8168.79    200.74 o 
   0   2   1       14.19       13.78      0.94 o 
   1   2   1   180320.36   163264.20   5552.93 o 
   2   2   1      930.77      896.99     25.34 o 
   3   2   1     2152.82     2181.11     60.62 o 
   4   2   1     2043.81     2037.39     57.14 o 
   5   2   1       15.66       13.70      4.37 o 
   6   2   1     2032.58     1995.30     57.14 o 
   7   2   1       14.25       11.25      8.57 o 
   8   2   1     1350.81     1240.31    102.50 o 
   9   2   1       12.37       10.14     12.62 o 
 -10   3   1      473.41      477.75     25.57 o 
  -9   3   1      589.77      572.88     22.26 o 
  -8   3   1      159.94      140.16     11.75 o 
  -7   3   1      104.03      116.95      7.77 o 
  -6   3   1       63.34       66.50      5.77 o 
  -5   3   1      824.53      840.61     26.23 o 
  -4   3   1     5105.47     5648.49    164.52 o 
  -3   3   1       29.89       32.11      3.12 o 
  -2   3   1    14184.61    15171.31    372.95 o 
  -1   3   1      138.45      136.19      4.66 o 
   0   3   1     1539.54     1790.13     67.31 o 
   1   3   1     2128.31     2132.74     59.65 o 
   2   3   1     3923.01     3935.59    108.58 o 
   3   3   1    14705.69    14897.98    408.58 o 
   4   3   1      231.27      234.02     12.02 o 
   5   3   1     3321.76     3190.17    115.33 o 
   6   3   1       76.18       76.08      7.52 o 
   7   3   1      787.83      764.80     31.63 o 
   8   3   1      267.34      260.33     17.56 o 
   9   3   1        5.12       -2.29     12.86 o 
 -11   4   1      238.78      258.33     25.00 o 
 -10   4   1      244.48      245.83     17.56 o 
  -9   4   1      248.87      258.76     13.68 o 
  -8   4   1      428.34      454.19     18.11 o 
  -7   4   1      147.03      148.83      9.24 o 
  -6   4   1      333.78      306.46     15.37 o 
  -5   4   1      114.77       65.03      5.01 o 
  -4   4   1        0.17       -2.72      2.72 o 
  -3   4   1     7806.54     8161.28    235.38 o 
  -2   4   1      122.81      132.30      5.53 o 
  -1   4   1     5613.59     5720.11    140.86 o 
   0   4   1      786.49      709.79     29.89 o 
   1   4   1       41.50       32.70      8.90 o 
   2   4   1     3297.97     3293.12     91.79 o 
   3   4   1     1180.19     1258.67     36.48 o 
   4   4   1     1447.02     1352.91     39.39 o 
   5   4   1       30.70       35.09      8.27 o 
   6   4   1      964.42      957.44     30.42 o 
   7   4   1        1.58       -4.04     10.08 o 
   8   4   1       37.25       28.79     11.58 o 
 -11   5   1      194.55      195.00     21.67 o 
 -10   5   1       13.40       -4.78     10.06 o 
  -9   5   1      564.26      578.29     23.58 o 
  -8   5   1        8.94        9.32      6.91 o 
  -7   5   1      303.32      305.73     16.67 o 
  -6   5   1       53.15       51.89      6.04 o 
  -5   5   1       44.73       55.73      5.67 o 
  -4   5   1     2998.64     2881.31     71.39 o 
  -3   5   1       13.69       10.17      3.43 o 
  -2   5   1     2360.61     2277.17     56.80 o 
  -1   5   1      372.44      338.46      9.74 o 
   0   5   1     2571.87     2644.06     66.10 o 
   1   5   1      500.97      439.27     15.84 o 
   2   5   1      148.14      176.04      8.89 o 
   3   5   1     1679.97     1587.91     46.01 o 
   4   5   1      689.76      716.11     22.94 o 
   5   5   1       45.57       43.53      9.87 o 
   6   5   1      228.64      218.69     11.89 o 
   7   5   1        1.30      -10.27     10.27 o 
   8   5   1      241.49      259.64     19.12 o 
 -10   6   1      199.67      170.77     12.85 o 
  -9   6   1        1.22       -2.65      8.36 o 
  -8   6   1      119.82      119.02      9.59 o 
  -7   6   1     3846.51     3875.14    113.53 o 
  -6   6   1        7.33        2.84      5.01 o 
  -5   6   1     8368.24     8821.74    254.02 o 
  -4   6   1       11.62        9.17      3.03 o 
  -3   6   1     6501.04     7028.21    203.03 o 
  -2   6   1      359.07      361.92     11.01 o 
  -1   6   1      195.65      178.13      6.71 o 
   0   6   1     1463.55     1365.60     35.36 o 
   1   6   1      121.09      114.40      7.04 o 
   2   6   1     3129.29     3030.45     84.99 o 
   3   6   1      143.82      161.72      8.36 o 
   4   6   1     1913.30     1889.21     54.79 o 
   5   6   1      171.47      169.14     10.39 o 
   6   6   1       75.37       80.26      9.38 o 
   7   6   1      185.02      194.24     16.64 o 
   8   6   1        2.21      -13.07     13.07 o 
 -10   7   1        8.18        1.51     10.39 o 
  -9   7   1      148.20      151.41     11.40 o 
  -8   7   1      524.83      567.59     21.54 o 
  -7   7   1        0.76       -6.18      6.18 o 
  -6   7   1      264.97      272.62     12.26 o 
  -5   7   1       87.73       88.37      8.24 o 
  -4   7   1     1918.58     1862.46     47.09 o 
  -3   7   1      344.19      350.04     13.20 o 
  -2   7   1     3121.38     3395.06     84.62 o 
  -1   7   1     3380.90     3346.26     83.78 o 
   0   7   1      131.30      139.94      6.21 o 
   1   7   1     2919.38     2899.40     81.85 o 
   2   7   1      122.60      114.46      7.43 o 
   3   7   1     1353.37     1333.39     39.73 o 
   4   7   1      274.17      277.58     13.05 o 
   5   7   1      175.83      164.88     10.94 o 
   6   7   1      446.00      435.20     19.00 o 
   7   7   1       34.05       33.01     13.26 o 
 -10   8   1       86.63       95.60     11.84 o 
  -9   8   1      340.11      331.14     18.59 o 
  -8   8   1       12.68       11.18     10.33 o 
  -7   8   1     1413.40     1494.60     46.11 o 
  -6   8   1        4.00        3.73      5.77 o 
  -5   8   1     1838.14     1822.65     56.41 o 
  -4   8   1       13.78       14.90      5.32 o 
  -3   8   1      364.76      339.99     11.57 o 
  -2   8   1     2591.52     2731.11     68.10 o 
  -1   8   1       46.29       40.59      4.41 o 
   0   8   1     3576.03     3701.59    112.75 o 
   1   8   1        4.35       -0.54      8.38 o 
   2   8   1      559.83      537.91     19.32 o 
   3   8   1      362.12      375.25     16.17 o 
   4   8   1       50.41       42.60      8.47 o 
   5   8   1      111.14      129.75     11.05 o 
   6   8   1       33.14       18.91     10.00 o 
 -10   9   1       93.54       77.42     15.62 o 
  -9   9   1        3.20        8.75     15.00 o 
  -8   9   1     1407.74     1491.52     77.50 o 
  -7   9   1        0.42        7.80      7.21 o 
  -6   9   1     1487.74     1483.63    109.68 o 
  -5   9   1       47.19       57.06      7.95 o 
  -4   9   1      224.40      236.79      9.90 o 
  -3   9   1     2125.67     2174.39     55.26 o 
  -2   9   1       69.11       63.99      5.29 o 
  -1   9   1     2435.26     2510.80    118.44 o 
   0   9   1        2.59       -5.27      7.01 o 
   1   9   1      284.73      308.49     14.01 o 
   2   9   1      336.15      358.12     17.63 o 
   3   9   1       73.67       71.59      8.93 o 
   4   9   1      202.54      219.07     13.12 o 
   5   9   1        0.79        5.46      9.00 o 
   6   9   1      112.47      120.10     12.80 o 
  -9  10   1      509.59      537.48     35.83 o 
  -8  10   1        0.93        5.00     23.33 o 
  -7  10   1     1207.16     1208.69     65.00 o 
  -6  10   1      275.04      264.90     25.83 o 
  -5  10   1      312.13      306.10     18.86 o 
  -4  10   1     2540.60     2443.62     96.64 o 
  -3  10   1       14.24        7.39      9.20 o 
  -2  10   1     1655.86     1794.11     56.29 o 
  -1  10   1      330.95      359.81     17.33 o 
   0  10   1      778.73      795.04     27.49 o 
   1  10   1       96.98      104.48      8.93 o 
   2  10   1       52.40       51.70      8.11 o 
   3  10   1       30.60       32.92     12.08 o 
   4  10   1       11.12       15.60      9.77 o 
   5  10   1       36.00       61.62     15.31 o 
  -9  11   1        0.64       -2.87     14.70 o 
  -8  11   1      320.83      321.99     22.30 o 
  -7  11   1      229.54      225.60     18.24 o 
  -6  11   1       41.43       49.92     12.33 o 
  -5  11   1     1525.38     1507.22     63.04 o 
  -4  11   1        0.15      -10.41     10.41 o 
  -3  11   1      648.39      717.27     26.85 o 
  -2  11   1        0.65       -5.50     10.27 o 
  -1  11   1      426.28      490.39     40.83 o 
   0  11   1       92.60       88.40     13.87 o 
   1  11   1        5.80       -1.67     12.62 o 
   2  11   1      428.93      429.99     31.67 o 
   3  11   1        7.57       11.23     24.17 o 
   4  11   1       74.63       93.70     16.91 o 
  -8  12   1       51.95       54.57     16.67 o 
  -7  12   1      115.56      106.77     20.83 o 
  -6  12   1      407.44      422.84     26.34 o 
  -5  12   1        9.97       13.67     11.61 o 
  -4  12   1      233.97      240.00     23.33 o 
  -3  12   1       14.72       12.90     11.76 o 
  -2  12   1       30.54       44.92     27.50 o 
  -1  12   1        3.47        6.25     12.86 o 
   0  12   1       21.13       29.53     22.50 o 
   1  12   1       62.55       77.19     15.39 o 
   2  12   1       27.36       36.31     15.39 o 
   3  12   1       94.50      140.00     35.00 o 
  -7  13   1      298.32      263.49     21.11 o 
  -6  13   1        0.01       -5.90     20.83 o 
  -5  13   1      379.12      386.10     24.14 o 
  -3  13   1      171.91      210.22     18.17 o 
  -2  13   1      239.80      279.48     25.00 o 
  -1  13   1        9.71        3.95     14.37 o 
   0  13   1      233.48      285.08     21.57 o 
   1  13   1        9.62        6.25     29.17 o 
  -5  14   1        8.48        8.33     23.33 o 
  -3  14   1        1.54       -8.33     30.00 o 
  -2  14   1       45.63       70.05     16.91 o 
  -1  14   1      199.11      248.15     45.00 o 
   0 -14   2       10.98       12.78     15.87 o 
   1 -14   2      186.89      194.47     19.93 o 
   2 -14   2      259.85      289.48     31.67 o 
   3 -14   2      105.43       63.33     35.00 o 
   5 -14   2      539.01      500.12     52.50 o 
   6 -14   2        8.61       15.36     16.37 o 
  -2 -13   2       13.71      -28.33     28.33 o 
  -1 -13   2      222.76      244.37     20.66 o 
   0 -13   2       10.27       23.69     14.57 o 
   1 -13   2       35.68       16.67     14.57 o 
   2 -13   2      161.30      163.61     23.33 o 
   3 -13   2       44.37       57.84     25.00 o 
   4 -13   2      426.38      430.84     27.63 o 
   5 -13   2      130.40      108.27     16.82 o 
   6 -13   2      216.48      197.79     19.21 o 
   7 -13   2       14.62       13.40     15.83 o 
  -3 -12   2       27.92       20.75     14.75 o 
  -2 -12   2       23.88       41.73     15.83 o 
  -1 -12   2        4.89       -2.33     13.07 o 
   0 -12   2      318.90      391.98     24.00 o 
   1 -12   2      102.87      131.94     16.67 o 
   2 -12   2      211.92      230.27     17.36 o 
   3 -12   2      596.11      609.54     26.82 o 
   4 -12   2       68.93       54.26     14.13 o 
   5 -12   2      195.05      180.66     16.82 o 
   6 -12   2      327.95      290.19     21.11 o 
   7 -12   2      128.54      129.06     29.17 o 
   8 -12   2       94.92       82.90     16.00 o 
  -4 -11   2        1.49       33.57     16.67 o 
  -3 -11   2      660.29      737.73     35.13 o 
  -2 -11   2        4.21        9.06     11.76 o 
  -1 -11   2        3.51       21.06     11.58 o 
   0 -11   2     1132.10     1202.98     48.83 o 
   1 -11   2       29.51       15.56     16.67 o 
   2 -11   2     2033.75     2116.10     66.10 o 
   3 -11   2        0.11       -2.65     13.59 o 
   4 -11   2      612.42      574.50     53.33 o 
   5 -11   2      377.54      330.60     21.78 o 
   6 -11   2      416.52      374.96     38.33 o 
   7 -11   2     1033.96     1000.49     85.83 o 
   8 -11   2        0.74        2.32     14.17 o 
   9 -11   2      622.20      654.84     37.00 o 
  -5 -10   2       20.03       37.86     14.57 o 
  -4 -10   2      177.75      206.13     18.17 o 
  -3 -10   2      267.66      248.31     24.17 o 
  -2 -10   2      167.17      156.02     14.37 o 
  -1 -10   2     1133.47     1188.32     75.00 o 
   0 -10   2      137.88      137.18     23.33 o 
   1 -10   2     1627.47     1671.45    128.33 o 
   2 -10   2      114.74       99.78      8.30 o 
   3 -10   2     1572.75     1535.38     48.51 o 
   4 -10   2     2978.35     2708.29    107.24 o 
   5 -10   2      882.88      780.94     36.48 o 
   6 -10   2      553.09      502.83     27.03 o 
   7 -10   2        2.85      -10.35     10.78 o 
   8 -10   2     1409.54     1309.73     57.15 o 
   9 -10   2        3.90       12.78     20.00 o 
  -6  -9   2        1.56        4.56      9.77 o 
  -5  -9   2      222.67      242.41     13.82 o 
  -4  -9   2        7.07       16.28      7.57 o 
  -3  -9   2      116.34      114.75      8.64 o 
  -2  -9   2      901.52      911.63     28.59 o 
  -1  -9   2       97.18      108.36     11.58 o 
   0  -9   2     1610.60     1599.40     60.74 o 
   1  -9   2      562.26      523.21     27.13 o 
   2  -9   2     1496.55     1442.17     54.87 o 
   3  -9   2      103.36       95.71      7.33 o 
   4  -9   2      435.61      411.21     16.84 o 
   5  -9   2     4055.10     3786.18    147.90 o 
   6  -9   2       46.71       33.70     10.41 o 
   7  -9   2     2251.61     2117.66     86.03 o 
   8  -9   2       14.86       -8.94     15.83 o 
   9  -9   2      142.99      103.74     16.00 o 
  10  -9   2       14.19       19.02     17.50 o 
  -7  -8   2       85.88       73.20     14.57 o 
  -6  -8   2       90.35      102.70     10.85 o 
  -5  -8   2      166.90      171.68     15.33 o 
  -4  -8   2        9.05       -5.71     13.98 o 
  -3  -8   2      512.88      510.84     18.45 o 
  -2  -8   2       13.71        4.48      5.31 o 
  -1  -8   2     1427.47     1431.79     41.89 o 
   0  -8   2       12.23        7.94      3.51 o 
   1  -8   2     1061.90      976.97     31.99 o 
   2  -8   2      633.55      670.05     23.11 o 
   3  -8   2       13.64        8.23      3.92 o 
   4  -8   2     2176.06     2222.46     63.99 o 
   5  -8   2      324.83      273.94     17.06 o 
   6  -8   2     2674.13     2586.78    140.83 o 
   7  -8   2        2.71        7.78     12.50 o 
   8  -8   2      238.89      229.52     20.00 o 
   9  -8   2       73.64       54.53     14.42 o 
  10  -8   2      166.17      192.63     19.62 o 
  -7  -7   2      119.25      127.44     14.57 o 
  -6  -7   2      126.46      121.85     10.96 o 
  -5  -7   2      108.83       99.25      9.16 o 
  -4  -7   2      700.25      677.01     22.79 o 
  -3  -7   2       16.14       11.02      5.35 o 
  -2  -7   2     1779.32     1736.28     49.91 o 
  -1  -7   2        8.45       16.85      3.79 o 
   0  -7   2     2572.48     2447.96     61.04 o 
   1  -7   2      906.50      886.00     31.51 o 
   2  -7   2      456.20      454.71     16.36 o 
   3  -7   2     1276.91     1215.19     31.12 o 
   4  -7   2       16.30       15.60      3.85 o 
   5  -7   2       37.85       40.18      5.12 o 
   6  -7   2       37.56       30.77      8.43 o 
   7  -7   2       34.15       34.29      7.21 o 
   8  -7   2       41.40       48.84      8.62 o 
   9  -7   2       31.12       22.72      9.65 o 
  10  -7   2      223.01      223.43     20.40 o 
  -8  -6   2      111.22       89.24     14.37 o 
  -7  -6   2       47.67       23.79     11.58 o 
  -6  -6   2        1.96       -7.43      7.43 o 
  -5  -6   2      741.19      751.10     39.94 o 
  -4  -6   2       17.27       13.81      5.98 o 
  -3  -6   2     2958.03     2917.71     81.85 o 
  -2  -6   2      623.46      639.00     20.59 o 
  -1  -6   2     3655.00     3458.82     86.01 o 
   0  -6   2      168.56      150.59      5.68 o 
   1  -6   2     1002.01      954.24     36.08 o 
   2  -6   2     7309.93     7785.14    190.84 o 
   3  -6   2      109.33      108.44      4.89 o 
   4  -6   2     4120.24     4041.30    120.43 o 
   5  -6   2        4.33        6.08      4.75 o 
   6  -6   2     1786.62     1860.05     55.92 o 
   7  -6   2       51.82       48.57      7.33 o 
   8  -6   2        1.29       -4.95      7.92 o 
   9  -6   2      342.61      387.92     18.11 o 
  10  -6   2      241.69      243.20     15.01 o 
  -8  -5   2       17.01       15.45     11.58 o 
  -7  -5   2      164.98      151.52     13.87 o 
  -6  -5   2      773.78      819.27     28.51 o 
  -5  -5   2       12.21        1.01     10.37 o 
  -4  -5   2     4764.21     4870.03    135.30 o 
  -3  -5   2        4.32        6.45      3.78 o 
  -2  -5   2     1217.22     1142.47     29.36 o 
  -1  -5   2      845.63      821.72     23.33 o 
   0  -5   2      657.26      653.18     25.54 o 
   1  -5   2     5567.42     5623.82    203.27 o 
   2  -5   2      370.79      377.63     10.59 o 
   3  -5   2     5135.90     5461.26    133.96 o 
   4  -5   2       33.40       26.96      4.17 o 
   5  -5   2     3633.84     3720.08    108.39 o 
   6  -5   2      221.94      239.78     11.28 o 
   7  -5   2       45.50       38.32      7.46 o 
   8  -5   2     1455.89     1537.65     48.31 o 
   9  -5   2      128.51      116.41     13.69 o 
  10  -5   2      160.20      157.18     16.64 o 
  -9  -4   2      231.44      219.81     29.17 o 
  -8  -4   2        2.25       -3.17     10.27 o 
  -7  -4   2      454.63      420.10     21.57 o 
  -6  -4   2       38.24       35.44      6.91 o 
  -5  -4   2     1397.12     1380.94     40.36 o 
  -4  -4   2      267.55      265.75     10.90 o 
  -3  -4   2      988.07      897.91     26.52 o 
  -2  -4   2     5184.70     5438.26    149.91 o 
  -1  -4   2      724.92      741.74     43.19 o 
   0  -4   2     5872.70     5970.69    198.70 o 
   1  -4   2      371.29      414.45     14.41 o 
   2  -4   2    12285.11    12993.94    318.87 o 
   3  -4   2       23.02       22.56      2.65 o 
   4  -4   2      128.58      125.01      5.51 o 
   5  -4   2      450.62      486.17     16.91 o 
   6  -4   2      211.34      211.01     10.29 o 
   7  -4   2     2147.93     2244.05     67.68 o 
   8  -4   2      548.56      557.48     21.27 o 
   9  -4   2      188.23      205.03     13.74 o 
  10  -4   2      123.91      144.23     15.39 o 
  -9  -3   2      189.98      173.85     30.00 o 
  -8  -3   2      635.26      615.89     28.00 o 
  -7  -3   2       60.97       57.85     12.50 o 
  -6  -3   2     2149.74     2138.02     61.25 o 
  -5  -3   2        7.64        3.98      5.35 o 
  -4  -3   2     3214.69     3264.72     90.48 o 
  -3  -3   2      127.87      112.14      4.66 o 
  -2  -3   2      194.84      203.36      7.39 o 
  -1  -3   2     1466.47     1453.57     40.49 o 
   0  -3   2     1415.94     1452.92     49.31 o 
   1  -3   2    11396.17    12288.07    446.27 o 
   2  -3   2       34.77       33.84      1.96 o 
   3  -3   2     3446.72     3694.01     90.99 o 
   4  -3   2      616.03      628.93     16.56 o 
   5  -3   2     2106.75     2245.12     66.70 o 
   6  -3   2     1349.65     1371.92     41.94 o 
   7  -3   2      713.16      778.24     26.47 o 
   8  -3   2       36.83       42.21      7.92 o 
   9  -3   2      129.87      111.02     12.62 o 
  10  -3   2       35.88       39.00     13.87 o 
  -9  -2   2      749.05      736.05     51.67 o 
  -8  -2   2       30.04       33.51     18.33 o 
  -7  -2   2     1315.42     1288.03     48.05 o 
  -6  -2   2       79.48       80.06      7.06 o 
  -5  -2   2     1159.39     1122.52     29.26 o 
  -4  -2   2     2254.65     2315.45     57.93 o 
  -3  -2   2      341.20      364.60     10.29 o 
  -2  -2   2    17624.12    18296.09    447.95 o 
  -1  -2   2      677.37      694.68     17.67 o 
   0  -2   2    11019.12    11317.72    397.29 o 
   1  -2   2        6.81        6.47      0.92 o 
   2  -2   2     2586.02     2864.79     70.79 o 
   3  -2   2     2085.66     2269.70     56.40 o 
   4  -2   2      413.63      411.73     11.44 o 
   5  -2   2     1977.11     2063.46     52.03 o 
   6  -2   2      972.08      988.80     31.15 o 
   7  -2   2       12.52        2.29      5.89 o 
   8  -2   2      171.87      162.96     13.56 o 
   9  -2   2       16.95       18.81     11.36 o 
  10  -2   2       11.53       12.31     14.13 o 
 -10  -1   2      294.64      333.06     21.57 o 
  -9  -1   2      445.28      456.93     31.67 o 
  -8  -1   2     1486.15     1401.61     52.84 o 
  -7  -1   2        0.70        5.12     14.17 o 
  -6  -1   2      228.54      233.14     13.01 o 
  -5  -1   2      343.00      332.00     10.42 o 
  -4  -1   2       83.53       81.73      3.80 o 
  -3  -1   2     7535.21     7684.56    189.28 o 
  -2  -1   2      872.10      902.94     22.89 o 
  -1  -1   2    12295.89    13107.15    321.92 o 
   0  -1   2       56.42       58.87      7.20 o 
   1  -1   2     2340.67     2659.64     65.25 o 
   2  -1   2     1324.66     1403.34     35.04 o 
   3  -1   2      434.39      444.26     11.89 o 
   4  -1   2     2158.06     2264.11     56.40 o 
   5  -1   2     4458.25     4892.60    121.50 o 
   6  -1   2      337.91      340.62     13.85 o 
   7  -1   2      169.89      139.37     11.09 o 
   8  -1   2       36.50       31.11      9.84 o 
   9  -1   2       82.50       64.65     12.62 o 
  10  -1   2      242.92      255.01     19.12 o 
 -10   0   2       38.98       36.00     15.83 o 
  -9   0   2      657.26      650.18     29.21 o 
  -8   0   2      355.45      371.54     20.00 o 
  -7   0   2      586.96      571.87     24.83 o 
  -6   0   2      603.08      586.95     19.58 o 
  -5   0   2       79.72       86.54      5.08 o 
  -4   0   2     1523.94     1467.71     37.04 o 
  -3   0   2      110.76      102.78      3.90 o 
  -2   0   2     6977.21     7634.10    187.60 o 
  -1   0   2      160.97      173.54      5.83 o 
   0   0   2     2023.30     2094.67     63.32 o 
   1   0   2      996.44     1030.19     25.98 o 
   2   0   2     6119.53     6678.37    164.55 o 
   3   0   2      986.44      968.69     24.73 o 
   4   0   2      686.08      597.52     16.26 o 
   5   0   2      348.35      318.40     10.16 o 
   6   0   2      599.79      603.09     28.33 o 
   7   0   2      530.48      521.40     34.17 o 
   8   0   2       74.28       66.78     11.09 o 
   9   0   2      205.40      235.70     17.56 o 
  10   0   2        1.64        4.36     14.13 o 
 -10   1   2      371.97      353.10     21.21 o 
  -9   1   2       61.64       45.52     11.36 o 
  -8   1   2      290.75      294.84     17.21 o 
  -7   1   2     1353.21     1491.91     45.85 o 
  -6   1   2      250.72      275.82     11.69 o 
  -5   1   2     4056.73     4137.29    120.62 o 
  -4   1   2      782.83      828.72     25.26 o 
  -3   1   2     2094.04     2243.38     65.47 o 
  -2   1   2       29.30       31.41      1.80 o 
  -1   1   2    10799.57    11956.61    294.50 o 
   0   1   2      173.73      185.11      5.37 o 
   1   1   2     3454.71     3600.12     88.99 o 
   2   1   2      798.12      770.67     19.76 o 
   3   1   2     2480.69     2684.81     66.54 o 
   4   1   2      181.29      156.90      6.74 o 
   5   1   2      114.62      101.13      5.30 o 
   6   1   2      131.15      133.50      9.78 o 
   7   1   2      276.83      282.52     16.00 o 
   8   1   2      726.57      669.11     29.21 o 
   9   1   2      124.33      132.33     14.37 o 
 -10   2   2      101.21       86.21     12.86 o 
  -9   2   2      394.99      396.98     21.57 o 
  -8   2   2      324.27      318.20     27.92 o 
  -7   2   2      484.75      508.74     18.60 o 
  -6   2   2     4548.41     4755.19    138.28 o 
  -5   2   2     1064.84     1104.64     33.84 o 
  -4   2   2    15346.49    17929.66    517.08 o 
  -3   2   2       46.50       49.75      3.43 o 
  -2   2   2     2357.29     2440.82     60.33 o 
  -1   2   2      550.29      554.20     14.14 o 
   0   2   2       37.18       53.27      3.11 o 
   1   2   2     3973.92     3889.31     95.76 o 
   2   2   2      103.56       72.53      4.51 o 
   3   2   2      562.89      520.92     15.80 o 
   4   2   2      296.45      299.55     11.33 o 
   5   2   2       15.81       15.39      9.13 o 
   6   2   2        8.33        3.88      5.89 o 
   7   2   2      637.20      580.61     34.17 o 
   8   2   2       17.84       14.67     10.27 o 
   9   2   2      107.18      141.66     15.39 o 
 -11   3   2       12.43       33.33     18.33 o 
 -10   3   2       62.04       74.42     20.83 o 
  -9   3   2       80.06       78.47      9.38 o 
  -8   3   2       49.63       38.98      7.77 o 
  -7   3   2     2892.53     3115.46     91.96 o 
  -6   3   2      941.28      986.92     30.91 o 
  -5   3   2     1346.99     1415.20     42.67 o 
  -4   3   2       55.82       58.99      4.42 o 
  -3   3   2      761.21      896.54     27.21 o 
  -2   3   2     1257.49     1336.66     33.35 o 
  -1   3   2     2826.05     2918.17     72.31 o 
   0   3   2    16620.29    16391.01    544.95 o 
   1   3   2    11788.89    12384.37    304.57 o 
   2   3   2      987.64      941.69     27.28 o 
   3   3   2     1998.11     2101.32     59.09 o 
   4   3   2       18.04       12.57      4.62 o 
   5   3   2        0.03        0.51      4.85 o 
   6   3   2      442.83      440.74     16.98 o 
   7   3   2       83.07       76.89     11.36 o 
   8   3   2      562.90      502.16     41.67 o 
   9   3   2        1.30       -5.67     13.07 o 
 -11   4   2      423.40      381.18     22.78 o 
 -10   4   2      462.42      441.42     24.35 o 
  -9   4   2       43.45       41.33      8.92 o 
  -8   4   2      162.62      168.27     10.23 o 
  -7   4   2      466.59      470.50     17.62 o 
  -6   4   2     2942.51     3026.88     89.50 o 
  -5   4   2       30.76       28.86      4.62 o 
  -4   4   2     2024.38     2470.75     72.81 o 
  -3   4   2      713.12      686.31     17.82 o 
  -2   4   2     1251.54     1275.32     32.35 o 
  -1   4   2     1527.34     1520.31     38.12 o 
   0   4   2     2065.01     1960.82     48.87 o 
   1   4   2      143.87      117.60      4.74 o 
   2   4   2    19776.73    21286.70    585.89 o 
   3   4   2     1354.57     1278.16     36.81 o 
   4   4   2       21.16       18.62      4.85 o 
   5   4   2      523.97      520.19     28.72 o 
   6   4   2       65.39       55.97      7.92 o 
   7   4   2      445.90      404.80     21.89 o 
   8   4   2       15.03       22.42     11.58 o 
 -11   5   2      114.75      107.16     15.39 o 
 -10   5   2        5.96       12.94     10.39 o 
  -9   5   2     1739.98     1712.31     53.71 o 
  -8   5   2      339.34      330.95     18.69 o 
  -7   5   2      486.03      461.97     17.62 o 
  -6   5   2       12.15       20.32      5.01 o 
  -5   5   2       22.66       23.36      4.62 o 
  -4   5   2      306.54      284.14     11.02 o 
  -3   5   2     3842.32     4154.03    102.58 o 
  -2   5   2     1051.15      994.40     25.73 o 
  -1   5   2     4198.34     4353.46    107.35 o 
   0   5   2      154.81      162.10      6.04 o 
   1   5   2     3620.48     3908.53     96.61 o 
   2   5   2     2048.82     2044.86     57.71 o 
   3   5   2      195.65      194.20      9.37 o 
   4   5   2     6086.23     5992.72    167.03 o 
   5   5   2       36.13       30.77     11.97 o 
   6   5   2     1040.89     1007.24     56.82 o 
   7   5   2        4.17      -10.27     10.27 o 
   8   5   2       94.71       82.63     14.13 o 
 -10   6   2      926.60     1092.73     37.03 o 
  -9   6   2       86.92       84.45      9.91 o 
  -8   6   2      560.20      587.54     21.54 o 
  -7   6   2        2.41       -8.42      9.06 o 
  -6   6   2      146.46      141.85      9.86 o 
  -5   6   2      454.63      405.62     14.93 o 
  -4   6   2      118.81       81.92      7.13 o 
  -3   6   2      986.12     1009.49     26.29 o 
  -2   6   2     1942.53     1992.17     50.03 o 
  -1   6   2       49.26       58.12      4.09 o 
   0   6   2      382.69      418.49     12.57 o 
   1   6   2      636.12      606.02     19.66 o 
   2   6   2       33.99       26.13      5.20 o 
   3   6   2     1173.69     1169.19     35.08 o 
   4   6   2      403.99      395.77     19.06 o 
   5   6   2      191.70      197.71     11.40 o 
   6   6   2      235.09      219.39     18.21 o 
   7   6   2      103.84       99.40     13.33 o 
 -10   7   2       83.34       97.17     11.40 o 
  -9   7   2       67.21       70.66     15.08 o 
  -8   7   2        1.05       -0.25      8.98 o 
  -7   7   2       25.19       21.55      7.06 o 
  -6   7   2      349.06      347.17     17.80 o 
  -5   7   2       41.04       49.03      5.61 o 
  -4   7   2     1511.06     1533.21     46.11 o 
  -3   7   2      714.49      696.53     19.10 o 
  -2   7   2        6.62        6.21      3.59 o 
  -1   7   2        9.11        3.90      3.29 o 
   0   7   2      411.25      373.61     11.81 o 
   1   7   2      268.58      283.45     11.68 o 
   2   7   2      119.21      117.67      7.43 o 
   3   7   2        2.68       -6.36      6.36 o 
   4   7   2      322.35      318.73     14.67 o 
   5   7   2       88.70       76.39      9.51 o 
   6   7   2       99.81       86.71     10.94 o 
   7   7   2       64.27       76.67     14.57 o 
 -10   8   2      485.97      541.69     22.99 o 
  -9   8   2        1.89       -8.48      8.48 o 
  -8   8   2        3.81       16.79      8.06 o 
  -7   8   2      134.12      144.35      9.24 o 
  -6   8   2     3160.03     3140.13     91.96 o 
  -5   8   2      411.92      426.63     16.42 o 
  -4   8   2     3387.61     3522.72     87.46 o 
  -3   8   2       59.64       61.46      4.81 o 
  -2   8   2      878.17      979.40     26.13 o 
  -1   8   2      624.18      637.96     18.18 o 
   0   8   2       69.34       82.75      6.36 o 
   1   8   2      540.55      492.26     17.44 o 
   2   8   2        0.77       -6.36      6.36 o 
   3   8   2      693.49      678.22     23.47 o 
   4   8   2       78.69       65.42     11.69 o 
   5   8   2      299.63      259.42     16.24 o 
   6   8   2       48.58       59.78     12.13 o 
 -10   9   2        0.24      -10.00     41.67 o 
  -9   9   2        0.34       -2.48      9.24 o 
  -8   9   2      127.93      129.64     10.23 o 
  -7   9   2      372.20      378.08     18.13 o 
  -6   9   2      177.05      186.95     15.39 o 
  -5   9   2       17.72       17.97      6.60 o 
  -4   9   2      343.25      339.32     11.98 o 
  -3   9   2       99.22      109.87      6.55 o 
  -2   9   2      665.80      689.43     19.87 o 
  -1   9   2      337.18      347.10     16.00 o 
   0   9   2     1591.97     1646.10     57.22 o 
   1   9   2       70.44       78.06     11.85 o 
   2   9   2      476.99      500.44     19.46 o 
   3   9   2       68.96       68.62     13.82 o 
   4   9   2      172.82      149.96     16.49 o 
   5   9   2      147.50      146.98     12.47 o 
  -9  10   2       84.14       80.21     15.88 o 
  -8  10   2      260.89      249.50     18.75 o 
  -7  10   2      149.48      133.90     25.00 o 
  -6  10   2      582.65      588.75     29.39 o 
  -5  10   2       28.07       19.31      9.97 o 
  -4  10   2       93.54       91.65     18.46 o 
  -3  10   2       37.08       48.49      6.06 o 
  -2  10   2        0.59       -5.13      8.22 o 
  -1  10   2      995.63     1118.96     43.36 o 
   0  10   2       30.95       26.61      6.66 o 
   1  10   2      681.21      714.03     35.13 o 
   2  10   2       15.00       29.17      8.11 o 
   3  10   2       61.81       70.09     14.56 o 
   4  10   2      149.97      159.27     20.26 o 
  -9  11   2       53.64       56.67     23.33 o 
  -8  11   2       70.69       72.12     22.50 o 
  -7  11   2      625.66      688.85     42.50 o 
  -6  11   2        2.55       11.40     11.15 o 
  -5  11   2       93.39       78.34     12.50 o 
  -4  11   2       90.43       72.58     11.61 o 
  -3  11   2        3.69       -2.63      7.63 o 
  -2  11   2      590.31      710.37     32.83 o 
  -1  11   2        0.55       -1.51     11.36 o 
   0  11   2      507.25      544.98     40.00 o 
   1  11   2       41.16       44.00     13.87 o 
   2  11   2       18.60       -8.97     14.13 o 
   3  11   2      188.59      201.66     35.00 o 
  -8  12   2      147.12      136.10     25.00 o 
  -7  12   2        2.66       10.07     17.50 o 
  -6  12   2       87.23       89.38     14.00 o 
  -5  12   2      400.28      408.81     24.66 o 
  -4  12   2       14.84       -9.25     15.83 o 
  -3  12   2      970.58     1115.13     46.44 o 
  -2  12   2       19.54       15.21     12.86 o 
  -1  12   2      344.30      406.72     25.15 o 
   0  12   2      258.72      304.25     21.21 o 
   1  12   2      132.83      139.62     16.64 o 
   2  12   2       76.08       86.60     16.64 o 
  -7  13   2        8.32       18.60     14.70 o 
  -6  13   2      253.63      212.99     20.00 o 
  -5  13   2        1.56       -7.88     12.80 o 
  -4  13   2      524.14      478.33     43.33 o 
  -3  13   2       10.08       21.67     13.87 o 
  -2  13   2      136.40      154.57     16.91 o 
  -1  13   2       49.73       46.25     29.17 o 
   0  13   2       86.46       82.53     28.33 o 
   1  13   2       75.16      126.66     31.67 o 
  -2  14   2       52.91       80.00     20.00 o 
   0 -14   3        8.10       20.11     28.33 o 
   1 -14   3      122.77      151.98     56.67 o 
   2 -14   3       26.79       14.44     14.91 o 
   3 -14   3        5.45      -28.33     31.67 o 
   5 -14   3       30.59        6.43     16.00 o 
   6 -14   3      247.85      215.66     26.67 o 
  -2 -13   3        1.13       -5.12     14.57 o 
  -1 -13   3       62.14       48.00     14.37 o 
   0 -13   3       67.83       76.18     15.87 o 
   1 -13   3        6.61       -1.67     20.00 o 
   2 -13   3      179.26      216.31     18.65 o 
   3 -13   3       35.81       22.18     23.33 o 
   4 -13   3        1.10       -7.35     16.67 o 
   5 -13   3      402.72      344.39     61.67 o 
   6 -13   3       40.83       55.18     15.62 o 
   7 -13   3      556.10      551.49     33.45 o 
  -3 -12   3      204.41      206.86     18.65 o 
  -2 -12   3       52.44       45.62     23.33 o 
  -1 -12   3       82.01       98.90     14.37 o 
   0 -12   3       56.85       44.83     19.17 o 
   1 -12   3        4.32        9.44     11.93 o 
   2 -12   3      331.71      321.79     36.67 o 
   3 -12   3       71.13       58.71      9.70 o 
   4 -12   3      290.52      265.00     25.00 o 
   5 -12   3       31.84       18.12     13.21 o 
   6 -12   3      914.44      802.25     56.67 o 
   7 -12   3        0.29       -1.81     15.83 o 
   8 -12   3       59.63       69.26     20.83 o 
  -4 -11   3       11.55        3.27     14.37 o 
  -3 -11   3       59.54       62.19     14.37 o 
  -2 -11   3       87.67       93.68     14.13 o 
  -1 -11   3       91.47       69.75     12.86 o 
   0 -11   3      313.07      342.03     21.67 o 
   1 -11   3        2.92       -9.08      9.08 o 
   2 -11   3       36.53       18.33      8.25 o 
   3 -11   3      514.65      499.98     20.46 o 
   4 -11   3       20.26       -0.67     17.50 o 
   5 -11   3      899.76      779.50     55.83 o 
   6 -11   3      276.79      309.70     36.67 o 
   7 -11   3      130.08      118.20     20.83 o 
   8 -11   3      274.73      254.16     29.17 o 
   9 -11   3        0.12       41.67     26.67 o 
  -5 -10   3        0.96      -14.37     14.37 o 
  -4 -10   3       36.91       43.20     18.33 o 
  -3 -10   3        2.98       -5.45     11.58 o 
  -2 -10   3      142.28      141.24     14.37 o 
  -1 -10   3        9.17        4.25     10.83 o 
   0 -10   3       53.81       39.06     12.50 o 
   1 -10   3       25.56       16.00     12.73 o 
   2 -10   3      687.98      675.10     37.74 o 
   3 -10   3      550.04      552.19     20.97 o 
   4 -10   3     1377.43     1252.60     53.61 o 
   5 -10   3      147.66      148.21     15.83 o 
   6 -10   3       86.07       65.31     12.00 o 
   7 -10   3     1101.90      975.38     44.74 o 
   8 -10   3       16.15       19.27     20.00 o 
   9 -10   3      267.91      286.23     22.78 o 
  -6  -9   3       68.78       63.85     15.64 o 
  -5  -9   3      111.12      104.87     15.39 o 
  -4  -9   3      111.73      126.43     40.00 o 
  -3  -9   3       13.45        4.67     10.27 o 
  -2  -9   3      857.76      852.34     35.63 o 
  -1  -9   3       79.61       89.75     26.67 o 
   0  -9   3      391.22      438.19     38.33 o 
   1  -9   3     2867.18     2803.66    136.22 o 
   2  -9   3        4.26       -1.88      5.48 o 
   3  -9   3     3093.86     2978.43     90.06 o 
   4  -9   3        7.73        4.21      5.20 o 
   5  -9   3      326.98      316.44     19.42 o 
   6  -9   3       42.59       37.02     10.78 o 
   7  -9   3       15.42       24.67     11.09 o 
   8  -9   3     1603.01     1659.75     80.83 o 
   9  -9   3        0.25       -1.80     15.00 o 
  10  -9   3      570.29      591.66     48.33 o 
  -7  -8   3        3.60       -3.87     12.06 o 
  -6  -8   3       11.28        6.90      9.37 o 
  -5  -8   3      418.43      403.34     17.01 o 
  -4  -8   3      133.22      119.24      8.64 o 
  -3  -8   3       83.14       74.64      6.66 o 
  -2  -8   3     1071.26     1046.52     31.37 o 
  -1  -8   3       14.87        3.51      7.11 o 
   0  -8   3     3572.59     3510.38     87.02 o 
   1  -8   3      511.09      483.57     32.94 o 
   2  -8   3     2531.57     2448.82     89.44 o 
   3  -8   3      385.41      363.15     14.67 o 
   4  -8   3      585.66      549.75     19.86 o 
   5  -8   3     8259.21     7617.88    293.42 o 
   6  -8   3       75.73       84.04     11.61 o 
   7  -8   3     1362.02     1392.16     58.92 o 
   8  -8   3       13.25       14.85     12.80 o 
   9  -8   3     1102.67     1090.56     49.45 o 
  10  -8   3       98.63       67.05     17.21 o 
  -7  -7   3       69.59       48.89     13.33 o 
  -6  -7   3       99.53      101.86      9.61 o 
  -5  -7   3        1.31      -10.42     10.42 o 
  -4  -7   3      300.22      295.23     13.38 o 
  -3  -7   3      390.28      402.32     23.73 o 
  -2  -7   3        1.23       -5.64      5.64 o 
  -1  -7   3     2863.32     2827.59     70.79 o 
   0  -7   3      333.57      389.01     12.27 o 
   1  -7   3     2532.22     2374.93    105.12 o 
   2  -7   3     2655.95     2826.48     90.01 o 
   3  -7   3      710.99      695.68     18.81 o 
   4  -7   3     1257.32     1241.04     31.97 o 
   5  -7   3       10.14       11.41      5.12 o 
   6  -7   3     5937.54     6199.15    179.25 o 
   7  -7   3       77.26       86.61      8.36 o 
   8  -7   3     1873.61     1973.54     90.01 o 
   9  -7   3      242.37      251.48     19.93 o 
  10  -7   3       21.90       21.67     17.50 o 
  -8  -6   3       17.55       31.73     13.07 o 
  -7  -6   3      288.72      289.84     24.17 o 
  -6  -6   3      181.63      181.89     11.06 o 
  -5  -6   3       40.61       35.28     10.93 o 
  -4  -6   3      960.16      970.54     29.66 o 
  -3  -6   3      157.80      137.72      7.33 o 
  -2  -6   3     1477.99     1374.91     35.58 o 
  -1  -6   3      208.01      199.70      7.31 o 
   0  -6   3     2782.93     2708.45     72.65 o 
   1  -6   3        7.34        9.75      5.94 o 
   2  -6   3      587.82      551.48     15.13 o 
   3  -6   3     3161.54     3265.22     80.40 o 
   4  -6   3        1.52       -0.26      2.98 o 
   5  -6   3     4011.21     4021.56    117.22 o 
   6  -6   3        4.19       -0.90      6.86 o 
   7  -6   3     1871.08     2057.84     85.92 o 
   8  -6   3      432.64      437.07     27.20 o 
   9  -6   3      148.10      142.24     12.43 o 
  10  -6   3      478.21      529.93     23.91 o 
  -9  -5   3        7.91       -3.33     15.00 o 
  -8  -5   3      183.09      196.52     16.64 o 
  -7  -5   3        0.83        6.67     15.83 o 
  -6  -5   3       46.95       37.27      7.01 o 
  -5  -5   3      811.22      807.88     25.55 o 
  -4  -5   3       25.93       15.35      9.74 o 
  -3  -5   3     1792.14     1642.49     47.20 o 
  -2  -5   3      330.41      309.27     11.19 o 
  -1  -5   3     3913.76     3854.01    102.00 o 
   0  -5   3       81.70      117.76      7.05 o 
   1  -5   3     1096.62     1061.95     35.84 o 
   2  -5   3     6483.64     6686.46    164.86 o 
   3  -5   3       35.05       28.00      2.45 o 
   4  -5   3     3106.33     2933.67     72.79 o 
   5  -5   3       32.53       28.21      4.75 o 
   6  -5   3       34.33       43.67      8.33 o 
   7  -5   3      254.44      245.99     12.21 o 
   8  -5   3       74.13       83.36      9.38 o 
   9  -5   3      328.70      353.81     17.56 o 
  10  -5   3       18.39       -2.33     13.07 o 
  -9  -4   3       44.69       51.15     14.13 o 
  -8  -4   3       12.17        9.76     11.36 o 
  -7  -4   3       72.38       66.26     16.67 o 
  -6  -4   3      372.41      348.74     14.37 o 
  -5  -4   3      336.41      312.38     13.05 o 
  -4  -4   3     1952.78     1853.96     52.62 o 
  -3  -4   3       20.21       30.46      2.98 o 
  -2  -4   3     6365.50     6431.49    165.24 o 
  -1  -4   3     2346.89     2413.44     71.49 o 
   0  -4   3     1670.56     1692.75     46.19 o 
   1  -4   3     5850.82     5857.77    143.65 o 
   2  -4   3      155.13      157.88      9.27 o 
   3  -4   3    12074.90    13128.49    325.72 o 
   4  -4   3        1.78        1.24      2.92 o 
   5  -4   3     3723.83     3815.45    111.32 o 
   6  -4   3      428.24      432.84     16.12 o 
   7  -4   3      761.47      791.39     26.73 o 
   8  -4   3      369.57      417.84     23.45 o 
   9  -4   3        0.54       -0.56     11.67 o 
  10  -4   3      278.15      303.02     20.34 o 
  -9  -3   3        5.31        5.22     12.62 o 
  -8  -3   3       95.99       85.82     11.36 o 
  -7  -3   3      121.90      100.47     11.09 o 
  -6  -3   3       62.92       61.19      8.36 o 
  -5  -3   3     2330.92     2266.98     64.17 o 
  -4  -3   3        7.79        2.05      4.46 o 
  -3  -3   3     9169.77     9198.66    225.48 o 
  -2  -3   3       49.87       44.76      2.92 o 
  -1  -3   3      214.70      192.58      6.25 o 
   0  -3   3    13995.38    14737.52    434.21 o 
   1  -3   3      191.41      204.15      7.58 o 
   2  -3   3    10110.47    10600.83    341.83 o 
   3  -3   3      165.52      150.70      5.66 o 
   4  -3   3     4513.70     4967.64    122.66 o 
   5  -3   3      916.44      947.34     25.04 o 
   6  -3   3     1322.64     1389.38     42.67 o 
   7  -3   3     1175.07     1237.46     39.23 o 
   8  -3   3       15.30       10.29      7.92 o 
   9  -3   3     1542.81     1558.69     58.46 o 
  10  -3   3        0.39        6.00     13.87 o 
 -10  -2   3       15.26       29.36     14.13 o 
  -9  -2   3       15.67       18.41     12.33 o 
  -8  -2   3      509.50      492.61     24.00 o 
  -7  -2   3      199.25      171.81     12.33 o 
  -6  -2   3     1810.54     1811.08     51.72 o 
  -5  -2   3      468.61      510.20     14.83 o 
  -4  -2   3     2966.54     2982.85     74.16 o 
  -3  -2   3     3057.46     3093.22     77.00 o 
  -2  -2   3      157.99      138.26      4.79 o 
  -1  -2   3    40925.48    43401.35   1069.22 o 
   0  -2   3      294.33      297.89     13.65 o 
   1  -2   3     7306.24     7903.41    370.39 o 
   2  -2   3      126.94      144.20      6.01 o 
   3  -2   3    10075.55    11133.96    274.06 o 
   4  -2   3     1681.50     1745.09     43.81 o 
   5  -2   3       53.61       59.82      4.13 o 
   6  -2   3     2387.46     2507.07     74.30 o 
   7  -2   3        8.48        2.92      6.40 o 
   8  -2   3     2127.00     2106.49     76.06 o 
   9  -2   3       26.04       40.43     12.62 o 
  10  -2   3      153.91      178.88     17.88 o 
 -10  -1   3       12.01        8.00     13.87 o 
  -9  -1   3      183.38      198.08     15.39 o 
  -8  -1   3       25.95       33.52      9.84 o 
  -7  -1   3     2155.63     2151.32     76.06 o 
  -6  -1   3       69.47       64.26      6.25 o 
  -5  -1   3     3632.76     3711.67     92.28 o 
  -4  -1   3      775.12      758.98     19.52 o 
  -3  -1   3     1360.80     1373.19     34.35 o 
  -2  -1   3     3921.20     4155.43    102.97 o 
  -1  -1   3       87.25       90.52      5.00 o 
   0  -1   3      304.18      349.68     11.94 o 
   1  -1   3      171.99      188.84      5.06 o 
   2  -1   3     7941.73     8854.81    218.10 o 
   3  -1   3      623.56      630.73     16.68 o 
   4  -1   3     1029.55     1123.51     28.82 o 
   5  -1   3     3155.92     3217.85     80.13 o 
   6  -1   3      360.04      384.98     15.15 o 
   7  -1   3     1061.99     1056.96     40.45 o 
   8  -1   3       19.39       21.76      9.84 o 
   9  -1   3       40.73       43.69     12.62 o 
  10  -1   3       48.67       63.57     15.11 o 
 -10   0   3      164.19      164.19     15.39 o 
  -9   0   3      388.92      360.14     20.00 o 
  -8   0   3     2411.96     2230.31     80.07 o 
  -7   0   3      111.49      113.19      7.82 o 
  -6   0   3     2194.29     2260.20     67.17 o 
  -5   0   3     1746.47     1863.00     46.94 o 
  -4   0   3      288.92      244.08      7.49 o 
  -3   0   3    11935.42    12723.31    312.62 o 
  -2   0   3       59.13       64.44      3.85 o 
  -1   0   3    27565.34    29217.28    935.29 o 
   0   0   3       55.85       63.31      2.43 o 
   1   0   3     6837.08     7154.49    176.85 o 
   2   0   3     1507.87     1494.95     37.43 o 
   3   0   3      499.99      561.76     14.83 o 
   4   0   3     5988.26     6160.58    152.16 o 
   5   0   3       38.88       50.01      4.45 o 
   6   0   3     1692.88     1702.70     61.63 o 
   7   0   3       39.13       43.82      9.56 o 
   8   0   3        2.28       -1.67      9.84 o 
   9   0   3       23.40       14.93     12.62 o 
  10   0   3       32.72       26.67     18.33 o 
 -10   1   3       61.91       65.98     12.86 o 
  -9   1   3      984.80     1000.92     40.45 o 
  -8   1   3      477.19      478.50     22.78 o 
  -7   1   3     1878.45     1840.83     55.41 o 
  -6   1   3      740.87      722.99     23.30 o 
  -5   1   3        7.66        4.43      3.61 o 
  -4   1   3     2480.65     2469.42     72.35 o 
  -3   1   3      125.53      132.08      4.79 o 
  -2   1   3    10585.84    11382.07    280.27 o 
  -1   1   3      203.30      211.04      5.74 o 
   0   1   3     7604.19     8094.11    234.41 o 
   1   1   3     4556.31     4597.89    113.43 o 
   2   1   3     1144.29     1257.40     31.66 o 
   3   1   3     4073.39     4102.50    101.58 o 
   4   1   3       20.12       21.34      2.98 o 
   5   1   3     2292.77     2272.19     64.17 o 
   6   1   3      462.80      456.70     16.60 o 
   7   1   3      225.47      216.76     14.78 o 
   8   1   3       45.78       22.00     11.09 o 
   9   1   3        4.14        0.43     12.62 o 
 -10   2   3      247.40      247.66     23.33 o 
  -9   2   3      271.61      227.94     16.00 o 
  -8   2   3      815.12      866.61     28.69 o 
  -7   2   3     1717.98     1776.05     53.46 o 
  -6   2   3       85.28       69.59      6.97 o 
  -5   2   3     3904.81     3991.23    116.71 o 
  -4   2   3       25.29       29.58      3.43 o 
  -3   2   3     2007.63     1914.59     47.34 o 
  -2   2   3       55.92       61.34      2.89 o 
  -1   2   3     5351.09     5715.65    141.10 o 
   0   2   3     6108.15     6121.00    150.16 o 
   1   2   3      261.26      284.15     10.41 o 
   2   2   3     3398.14     3375.85     83.62 o 
   3   2   3      375.74      413.88     13.64 o 
   4   2   3      971.41      855.91     25.75 o 
   5   2   3        0.57       -2.99      4.75 o 
   6   2   3      202.52      170.47     12.85 o 
   7   2   3       21.69       23.98      9.84 o 
   8   2   3      514.82      516.11     42.50 o 
   9   2   3       22.92       31.00     13.87 o 
 -11   3   3      678.39      733.81     34.42 o 
 -10   3   3        0.52      -11.36     11.36 o 
  -9   3   3      502.59      503.61     20.08 o 
  -8   3   3       51.14       51.82      8.68 o 
  -7   3   3       56.59       58.56      6.77 o 
  -6   3   3     5392.40     5770.42    167.71 o 
  -5   3   3      100.88      107.91      8.35 o 
  -4   3   3     5266.53     5292.92    153.74 o 
  -3   3   3       39.24       39.26      2.41 o 
  -2   3   3     1884.48     1930.00     48.18 o 
  -1   3   3     1507.57     1456.39     36.72 o 
   0   3   3     4562.33     5004.18    123.19 o 
   1   3   3     1623.38     1529.47     38.28 o 
   2   3   3      127.45      130.66      6.05 o 
   3   3   3      803.96      753.39     22.83 o 
   4   3   3      271.07      283.11     11.69 o 
   5   3   3       97.93       84.74      6.91 o 
   6   3   3      140.17      136.36      8.92 o 
   7   3   3      109.42       99.66     11.36 o 
   8   3   3      496.22      502.53     55.83 o 
   9   3   3      126.91       96.67     28.33 o 
 -11   4   3        6.00        9.00     13.87 o 
 -10   4   3      179.23      154.71     12.21 o 
  -9   4   3      488.05      542.59     21.54 o 
  -8   4   3      196.98      219.49     11.22 o 
  -7   4   3     2349.60     2317.95     69.16 o 
  -6   4   3      136.10      140.31      9.50 o 
  -5   4   3     6484.19     6999.67    202.78 o 
  -4   4   3      238.11      244.00      9.81 o 
  -3   4   3    13032.63    14385.45    352.90 o 
  -2   4   3     1831.97     1814.77     45.34 o 
  -1   4   3     1131.52     1168.70     29.66 o 
   0   4   3     3286.01     3177.21     78.69 o 
   1   4   3      120.92      121.38      5.30 o 
   2   4   3     2727.51     2756.93     77.18 o 
   3   4   3       21.54       23.18      4.75 o 
   4   4   3      245.64      232.73     15.07 o 
   5   4   3       76.67       76.20      7.77 o 
   6   4   3       12.10        6.37      7.33 o 
   7   4   3       87.77       86.06     19.17 o 
   8   4   3       78.27       53.38     12.86 o 
 -11   5   3      238.30      192.07     17.56 o 
 -10   5   3      263.86      283.64     15.44 o 
  -9   5   3       16.20       11.72      8.23 o 
  -8   5   3     1063.97     1120.75     36.04 o 
  -7   5   3       12.14       12.26      5.77 o 
  -6   5   3     4684.39     5116.85    149.07 o 
  -5   5   3      179.64      193.23      8.83 o 
  -4   5   3      841.94      823.46     21.51 o 
  -3   5   3     2423.28     2515.33     62.61 o 
  -2   5   3       39.24       33.35      3.17 o 
  -1   5   3     4296.50     4451.02    110.20 o 
   0   5   3      429.28      404.53     11.72 o 
   1   5   3    11420.20    11717.04    287.89 o 
   2   5   3     2159.43     2246.47     63.76 o 
   3   5   3      342.43      329.41     13.38 o 
   4   5   3     2585.89     2615.21     74.27 o 
   5   5   3       17.31       24.90      6.91 o 
   6   5   3      215.49      218.55     20.77 o 
   7   5   3       18.56       11.21     11.58 o 
   8   5   3        2.23       -9.37     25.83 o 
 -10   6   3      187.46      193.22     13.38 o 
  -9   6   3     2059.39     1970.05     60.33 o 
  -8   6   3       15.96       21.42      7.77 o 
  -7   6   3      312.95      298.39     13.68 o 
  -6   6   3       96.24      106.24      7.06 o 
  -5   6   3     2644.51     2623.99     77.48 o 
  -4   6   3      974.83      944.09     24.89 o 
  -3   6   3      969.67     1058.90     27.42 o 
  -2   6   3     2580.34     2528.31     63.41 o 
  -1   6   3      409.32      423.67     12.42 o 
   0   6   3      660.84      630.51     17.33 o 
   1   6   3       15.38       10.44      4.08 o 
   2   6   3       52.66       47.48      5.89 o 
   3   6   3     1216.86     1185.82     36.06 o 
   4   6   3      601.81      562.01     19.99 o 
   5   6   3       81.91       64.90      9.45 o 
   6   6   3        3.39        6.27      8.48 o 
   7   6   3       85.34       94.66     14.37 o 
 -10   7   3      735.69      834.14     30.39 o 
  -9   7   3        0.11       -6.76      8.48 o 
  -8   7   3     2302.46     2329.55     69.89 o 
  -7   7   3       30.02       33.12      6.77 o 
  -6   7   3      303.44      267.60     13.18 o 
  -5   7   3      247.91      254.44     11.26 o 
  -4   7   3       44.38       50.25      4.29 o 
  -3   7   3     1720.86     1648.79     42.12 o 
  -2   7   3     1036.03     1114.65     28.97 o 
  -1   7   3      561.11      530.60     15.32 o 
   0   7   3      168.09      173.91      8.92 o 
   1   7   3       45.35       46.30      6.28 o 
   2   7   3     3363.62     3553.80    100.58 o 
   3   7   3      676.95      728.70     24.29 o 
   4   7   3       25.14       30.50      7.68 o 
   5   7   3     1416.80     1265.72     42.99 o 
   6   7   3       23.75       22.32      9.90 o 
   7   7   3      170.36      183.65     23.33 o 
 -10   8   3        8.89       19.28     10.67 o 
  -9   8   3     1144.35     1338.73     42.92 o 
  -8   8   3       81.44      100.44     18.96 o 
  -7   8   3      368.02      377.01     16.12 o 
  -6   8   3      338.27      302.76     13.68 o 
  -5   8   3      104.22       90.28      9.36 o 
  -4   8   3     1668.44     1587.51     40.72 o 
  -3   8   3        6.22        8.71      4.13 o 
  -2   8   3      820.22      854.24     23.43 o 
  -1   8   3        2.26        3.22      4.36 o 
   0   8   3        0.14        2.58      5.26 o 
   1   8   3        2.88       -7.48      7.48 o 
   2   8   3      142.40      141.16      9.51 o 
   3   8   3       95.09       84.48      8.84 o 
   4   8   3      130.91      134.63     12.48 o 
   5   8   3       95.61      101.30     11.05 o 
   6   8   3        0.91        5.32     10.08 o 
 -10   9   3      141.77      151.60     20.80 o 
  -9   9   3       25.81       33.08     10.23 o 
  -8   9   3       32.12       29.03      8.76 o 
  -7   9   3      494.02      506.76     26.34 o 
  -6   9   3       53.62       51.92      7.58 o 
  -5   9   3     1341.33     1322.99     43.92 o 
  -4   9   3       31.85       31.78      6.60 o 
  -3   9   3     1726.95     1835.00     47.34 o 
  -2   9   3       25.48       20.18      5.13 o 
  -1   9   3        0.65        4.76      5.98 o 
   0   9   3      316.37      337.15     13.87 o 
   1   9   3      109.08      102.24      8.57 o 
   2   9   3        2.53        5.77      7.50 o 
   3   9   3        9.96       16.10      8.57 o 
   4   9   3        0.31        7.62      8.93 o 
   5   9   3       10.87       13.41     10.33 o 
  -9  10   3      483.91      498.18     59.17 o 
  -8  10   3      116.73      100.98     17.50 o 
  -7  10   3        0.76       -4.63      7.77 o 
  -6  10   3      452.91      463.53     27.94 o 
  -5  10   3      808.02      806.72     39.30 o 
  -4  10   3      316.11      352.99     25.85 o 
  -3  10   3      379.10      449.92     15.09 o 
  -2  10   3      172.40      179.46      9.51 o 
  -1  10   3        1.32        6.73      8.66 o 
   0  10   3      276.28      291.78     14.17 o 
   1  10   3      291.43      292.63     15.18 o 
   2  10   3       52.78       63.13     10.17 o 
   3  10   3        3.69        9.64      9.00 o 
   4  10   3       39.80       43.84     11.05 o 
  -9  11   3       64.64       68.33     23.33 o 
  -8  11   3        0.16       -5.45     14.17 o 
  -7  11   3      599.52      616.20     38.33 o 
  -6  11   3        9.91       19.65     11.15 o 
  -5  11   3      215.04      204.88     15.88 o 
  -4  11   3      145.90      118.74     12.80 o 
  -3  11   3      202.40      196.43     15.11 o 
  -2  11   3       89.54       94.71     29.17 o 
  -1  11   3      422.29      522.63     59.17 o 
   0  11   3        1.19        5.00      7.97 o 
   1  11   3      354.54      354.00     21.67 o 
   2  11   3        5.95        6.41      9.23 o 
   3  11   3        2.07        6.03     10.08 o 
  -8  12   3      404.20      320.00     30.00 o 
  -7  12   3       30.61       10.00     18.33 o 
  -6  12   3      164.83      110.00     18.33 o 
  -5  12   3       53.83       50.92     12.80 o 
  -4  12   3        8.75      -16.67     16.67 o 
  -3  12   3       60.79       70.34     20.00 o 
  -2  12   3       16.81        1.67     23.33 o 
  -1  12   3       30.15       40.00     13.87 o 
   0  12   3      120.72      125.36     40.83 o 
   1  12   3        0.28      -10.00     18.33 o 
   2  12   3       18.29       40.00     21.67 o 
  -7  13   3       83.44       65.00     21.67 o 
  -6  13   3       72.32       78.33     21.67 o 
  -2  13   3       64.08       78.33     18.33 o 
  -1  13   3       13.00        1.67     18.33 o 
   0  13   3        4.05        1.67     18.33 o 
   0 -14   4       77.67       62.16     32.50 o 
   1 -14   4      181.33      204.06     63.33 o 
   2 -14   4        7.23      -15.80     35.00 o 
   3 -14   4      599.40      533.33     53.33 o 
   5 -14   4      118.03       96.04     17.56 o 
   6 -14   4       58.00       50.97     25.00 o 
  -2 -13   4       71.03       56.72     15.64 o 
  -1 -13   4        2.58       11.11     14.37 o 
   0 -13   4      768.35      828.25     38.79 o 
   1 -13   4        6.65       -3.14     14.17 o 
   2 -13   4      152.06      159.18     41.67 o 
   3 -13   4        0.32      -10.40     26.67 o 
   4 -13   4       25.04       15.00     16.67 o 
   5 -13   4      142.48      112.26     20.83 o 
   6 -13   4       34.83       26.15     14.78 o 
   7 -13   4      170.11      195.97     20.40 o 
  -3 -12   4       23.43       13.58     14.37 o 
  -2 -12   4       14.44        5.20     13.07 o 
  -1 -12   4      394.53      440.21     25.21 o 
   0 -12   4       49.60       60.95     13.07 o 
   1 -12   4      146.92      160.68     50.00 o 
   2 -12   4        2.08       -9.77     25.83 o 
   3 -12   4       38.64       13.81     19.14 o 
   4 -12   4      257.91      179.33     30.00 o 
   5 -12   4       81.13       64.77     14.42 o 
   6 -12   4      451.75      417.29     26.50 o 
   7 -12   4      184.57      174.07     42.50 o 
   8 -12   4       89.48      101.79     22.50 o 
  -4 -11   4       18.40       22.41     14.37 o 
  -3 -11   4        1.79       -5.33     13.07 o 
  -2 -11   4      261.69      248.31     18.17 o 
  -1 -11   4       20.94       28.79     11.58 o 
   0 -11   4      450.10      474.89     25.57 o 
   1 -11   4       41.37       28.89     10.43 o 
   2 -11   4       18.19        8.26     20.05 o 
   3 -11   4       22.66       15.05      7.57 o 
   4 -11   4      112.50      110.50     23.33 o 
   5 -11   4      293.00      250.54     18.75 o 
   6 -11   4      309.40      281.54     19.93 o 
   7 -11   4      146.57      158.33     16.82 o 
   8 -11   4      117.51      113.26     16.82 o 
  -5 -10   4      164.18      151.02     16.91 o 
  -4 -10   4        0.06       -0.83     12.86 o 
  -3 -10   4      516.76      504.11     27.12 o 
  -2 -10   4      546.45      596.42     28.35 o 
  -1 -10   4      379.22      378.33     21.21 o 
   0 -10   4        3.78       -8.94      8.94 o 
   1 -10   4       87.47       82.63      8.14 o 
   2 -10   4      530.96      493.14     19.48 o 
   3 -10   4      399.83      384.21     16.34 o 
   4 -10   4      270.13      227.24     12.39 o 
   5 -10   4      215.75      195.93     25.00 o 
   6 -10   4       89.54       73.67     12.80 o 
   7 -10   4      222.03      191.32     23.33 o 
   8 -10   4        6.34       19.44     13.56 o 
   9 -10   4       21.25       -9.63     15.62 o 
  -6  -9   4       19.84       25.93     14.37 o 
  -5  -9   4        3.40       11.25     12.86 o 
  -4  -9   4      405.38      419.06     59.17 o 
  -3  -9   4       26.96       20.50     10.27 o 
  -2  -9   4      378.20      347.62     20.00 o 
  -1  -9   4        6.28       -1.18      8.78 o 
   0  -9   4      158.63      139.23      8.64 o 
   1  -9   4        3.95        2.00      5.56 o 
   2  -9   4       52.78       35.36      6.28 o 
   3  -9   4     1313.84     1258.41     40.64 o 
   4  -9   4      404.98      369.02     23.34 o 
   5  -9   4        4.99        4.41      9.56 o 
   6  -9   4      170.60      152.07     30.83 o 
   7  -9   4      364.27      363.49     50.00 o 
   8  -9   4        3.96        5.43     15.83 o 
   9  -9   4      401.84      455.40     38.33 o 
  -7  -8   4        3.48       -3.53     12.06 o 
  -6  -8   4       10.62       -0.12      8.64 o 
  -5  -8   4      390.93      388.74     16.69 o 
  -4  -8   4        2.12       -4.84      6.42 o 
  -3  -8   4      541.82      538.63     18.98 o 
  -2  -8   4      195.74      193.17     12.14 o 
  -1  -8   4      236.41      216.82     13.87 o 
   0  -8   4     1605.10     1742.86     53.80 o 
   1  -8   4      159.81      140.63      7.92 o 
   2  -8   4      894.22      779.73     27.05 o 
   3  -8   4      726.21      684.19     23.03 o 
   4  -8   4      839.07      799.68     26.49 o 
   5  -8   4      445.69      404.91     41.67 o 
   6  -8   4      190.35      188.31     15.18 o 
   7  -8   4        7.05        7.08     11.61 o 
   8  -8   4     1346.90     1255.63     54.79 o 
   9  -8   4       37.47       27.78     15.62 o 
  10  -8   4      188.84      233.33     28.33 o 
  -8  -7   4       30.48       53.33     16.67 o 
  -7  -7   4       23.71       15.87     11.76 o 
  -6  -7   4      627.09      685.78     24.29 o 
  -5  -7   4      236.40      203.16     10.64 o 
  -4  -7   4      838.38      810.55     25.74 o 
  -3  -7   4       34.94       28.14      5.26 o 
  -2  -7   4       15.63        9.03      4.15 o 
  -1  -7   4        5.21        6.30      2.67 o 
   0  -7   4      182.64      174.24      7.92 o 
   1  -7   4     3524.61     3846.65     95.23 o 
   2  -7   4     2577.94     2486.49     86.46 o 
   3  -7   4       38.15       45.76      5.29 o 
   4  -7   4      718.08      659.76     22.31 o 
   5  -7   4      105.15       74.25      9.97 o 
   6  -7   4        2.25        7.50      9.21 o 
   7  -7   4       27.57       38.58     11.61 o 
   8  -7   4      248.93      214.04     17.56 o 
   9  -7   4     1091.14     1115.47     50.63 o 
  10  -7   4        0.97        6.67     16.00 o 
  -8  -6   4       22.62       11.33     13.07 o 
  -7  -6   4      612.79      611.41     28.35 o 
  -6  -6   4       28.18       21.57      8.62 o 
  -5  -6   4      216.91      224.14     11.06 o 
  -4  -6   4       47.70       42.01      5.98 o 
  -3  -6   4      225.12      204.80     12.62 o 
  -2  -6   4     1124.90     1163.87     39.93 o 
  -1  -6   4     2256.44     2263.37     56.80 o 
   0  -6   4      468.95      410.13     11.57 o 
   1  -6   4     3534.16     3489.78     95.50 o 
   2  -6   4     1299.23     1395.70     35.05 o 
   3  -6   4      497.14      468.07     13.09 o 
   4  -6   4      922.59      874.18     22.90 o 
   5  -6   4       19.32       22.02      5.12 o 
   6  -6   4     9532.09     9788.60    290.01 o 
   7  -6   4      212.86      193.77     10.67 o 
   8  -6   4      911.34     1009.59     33.34 o 
   9  -6   4        4.86        5.02      9.51 o 
  10  -6   4      184.71      176.66     31.67 o 
  -9  -5   4        0.48        5.00     15.00 o 
  -8  -5   4      276.57      293.25     19.12 o 
  -7  -5   4      226.87      220.82     19.17 o 
  -6  -5   4      485.18      502.79     18.49 o 
  -5  -5   4      121.36      104.21      7.92 o 
  -4  -5   4        2.02       -3.33      6.29 o 
  -3  -5   4       21.48       22.30      7.16 o 
  -2  -5   4     1400.77     1394.31     39.50 o 
  -1  -5   4      561.36      503.99     18.71 o 
   0  -5   4     2311.99     2388.97     59.64 o 
   1  -5   4     2486.42     2897.60     96.01 o 
   2  -5   4      711.60      706.10     18.36 o 
   3  -5   4     6538.55     6968.29    171.08 o 
   4  -5   4       15.35       15.81      3.09 o 
   5  -5   4     1578.90     1653.46     49.54 o 
   6  -5   4      261.16      274.48     12.49 o 
   7  -5   4     3541.49     3796.19    111.32 o 
   8  -5   4      454.88      464.92     19.29 o 
   9  -5   4      430.71      478.32     21.27 o 
  10  -5   4      525.59      606.46     30.78 o 
  -9  -4   4      151.27      180.17     16.64 o 
  -8  -4   4       18.92       15.48     12.50 o 
  -7  -4   4      265.02      241.10     15.11 o 
  -6  -4   4       19.67       18.81      5.98 o 
  -5  -4   4      106.59      100.50      6.91 o 
  -4  -4   4      440.90      427.59     14.83 o 
  -3  -4   4     2207.35     2137.60     60.28 o 
  -2  -4   4     1647.68     1618.69     40.97 o 
  -1  -4   4     1090.33     1070.08     39.00 o 
   0  -4   4      265.81      292.08     12.39 o 
   1  -4   4     1064.58     1059.38     37.85 o 
   2  -4   4       88.94      122.78      5.86 o 
   3  -4   4        1.28       -0.26      2.03 o 
   4  -4   4     3810.88     4010.10     99.21 o 
   5  -4   4        1.12       -0.63      4.62 o 
   6  -4   4     1783.85     1866.04     55.92 o 
   7  -4   4      274.21      261.01     13.20 o 
   8  -4   4      339.49      399.50     18.97 o 
   9  -4   4      758.43      809.06     34.42 o 
  10  -4   4       49.68       55.77     15.83 o 
  -9  -3   4      169.88      154.64     15.39 o 
  -8  -3   4      199.20      187.79     14.13 o 
  -7  -3   4        4.89       -2.29      8.57 o 
  -6  -3   4       42.47       33.30      5.48 o 
  -5  -3   4      368.21      381.88     14.03 o 
  -4  -3   4     1763.99     1707.20     42.97 o 
  -3  -3   4     1051.55      992.87     25.44 o 
  -2  -3   4     1114.42     1016.70     26.29 o 
  -1  -3   4      830.35      857.22     23.33 o 
   0  -3   4     1376.33     1422.00     45.26 o 
   1  -3   4      575.14      615.46     23.68 o 
   2  -3   4       89.22       94.76      3.68 o 
   3  -3   4     8190.74     8864.90    217.42 o 
   4  -3   4      252.59      255.33      8.45 o 
   5  -3   4     1672.54     1657.10     42.12 o 
   6  -3   4      140.48      142.17      8.76 o 
   7  -3   4       34.09       31.30      6.91 o 
   8  -3   4      596.92      636.35     28.00 o 
   9  -3   4      175.68      180.88     16.34 o 
  10  -3   4      328.13      374.21     22.78 o 
 -10  -2   4       54.86       61.03     15.11 o 
  -9  -2   4       64.83       62.29     12.62 o 
  -8  -2   4       28.61       33.87     14.17 o 
  -7  -2   4      238.24      221.94     19.17 o 
  -6  -2   4      149.85      146.31      7.77 o 
  -5  -2   4      625.89      607.93     16.82 o 
  -4  -2   4     3080.63     3220.37     80.09 o 
  -3  -2   4     1296.94     1225.70     31.21 o 
  -2  -2   4      140.38      170.35      7.22 o 
  -1  -2   4     2324.77     2403.34     81.55 o 
   0  -2   4     2872.94     2830.25    114.42 o 
   1  -2   4      203.96      206.96      6.25 o 
   2  -2   4     8880.60     9294.30    227.72 o 
   3  -2   4      444.45      462.50     12.44 o 
   4  -2   4     6193.62     6778.13    167.15 o 
   5  -2   4      126.91      128.68      5.61 o 
   6  -2   4     1202.18     1263.57     39.23 o 
   7  -2   4      785.90      858.12     28.69 o 
   8  -2   4       48.65       49.23     17.50 o 
   9  -2   4      346.64      384.70     41.67 o 
  10  -2   4        2.46        5.67     13.87 o 
 -10  -1   4      138.35      130.88     15.39 o 
  -9  -1   4       29.97       27.22     11.67 o 
  -8  -1   4       46.82       38.33      9.84 o 
  -7  -1   4       25.96       18.00      8.32 o 
  -6  -1   4      188.68      168.60      8.76 o 
  -5  -1   4        9.48        5.42      3.24 o 
  -4  -1   4     2242.71     2209.44     55.24 o 
  -3  -1   4        8.73       10.80      1.96 o 
  -2  -1   4     3042.99     3289.44    129.90 o 
  -1  -1   4       37.00       46.07      2.22 o 
   0  -1   4      123.03      133.92      6.42 o 
   1  -1   4    18535.24    19882.74    489.47 o 
   2  -1   4      222.37      237.69      6.90 o 
   3  -1   4     6086.77     6256.56    154.69 o 
   4  -1   4     1281.83     1346.40     34.35 o 
   5  -1   4      980.30     1028.09     26.88 o 
   6  -1   4     1816.34     1834.71     55.41 o 
   7  -1   4       58.13       71.79     10.83 o 
   8  -1   4     1046.33     1002.97     40.03 o 
   9  -1   4        0.02       -8.81     11.36 o 
  10  -1   4      445.75      422.93     54.17 o 
 -10   0   4       64.46       43.67     13.87 o 
  -9   0   4        1.70       -8.00     14.17 o 
  -8   0   4      206.21      221.58     14.42 o 
  -7   0   4      516.48      525.44     18.88 o 
  -6   0   4     1316.15     1352.79     41.18 o 
  -5   0   4     1777.48     1722.33     43.41 o 
  -4   0   4     2827.65     3144.33     78.00 o 
  -3   0   4      731.83      741.42     19.36 o 
  -2   0   4     8431.33     9046.80    238.87 o 
  -1   0   4       44.09       51.39      5.77 o 
   0   0   4    50643.80    50411.52   1396.92 o 
   1   0   4      113.53      119.33      4.04 o 
   2   0   4     5630.90     5962.04    147.32 o 
   3   0   4      865.94      907.68     23.45 o 
   4   0   4     1975.72     2027.75     50.87 o 
   5   0   4     3118.13     3142.49     78.69 o 
   6   0   4      346.31      336.06     17.21 o 
   7   0   4     1895.35     1872.31     85.83 o 
   8   0   4       36.14       46.96     11.36 o 
   9   0   4      575.30      503.28     32.50 o 
 -10   1   4       30.91       28.04     12.62 o 
  -9   1   4      207.59      191.30     44.17 o 
  -8   1   4      294.78      307.42     14.67 o 
  -7   1   4      161.15      147.50      8.76 o 
  -6   1   4     1874.31     1914.73     56.89 o 
  -5   1   4      110.93      139.52      7.80 o 
  -4   1   4      949.80      971.45     24.89 o 
  -3   1   4     3954.57     4257.23    104.98 o 
  -2   1   4        9.97       12.24      1.67 o 
  -1   1   4     5674.04     6022.49    167.14 o 
   0   1   4        0.16        4.17      2.95 o 
   1   1   4      777.51      760.37     21.04 o 
   2   1   4     2016.99     2119.59     52.95 o 
   3   1   4      837.03      889.17     23.28 o 
   4   1   4     1837.06     1838.37     46.34 o 
   5   1   4       57.66       64.73      5.77 o 
   6   1   4     2183.59     2083.45     66.42 o 
   7   1   4        0.11       -4.17      8.57 o 
   8   1   4      134.42      120.40     12.86 o 
   9   1   4       74.52       73.13     13.87 o 
 -11   2   4       14.81       18.33     26.67 o 
 -10   2   4       76.51       65.10     15.00 o 
  -9   2   4      266.40      226.64     15.11 o 
  -8   2   4     1816.38     1838.86     56.38 o 
  -7   2   4     2169.27     2149.63     64.24 o 
  -6   2   4      410.36      425.21     15.44 o 
  -5   2   4      576.88      626.46     22.04 o 
  -4   2   4     4595.63     5196.53    150.80 o 
  -3   2   4        1.83        4.17      1.96 o 
  -2   2   4    14721.53    15460.05    380.57 o 
  -1   2   4       66.73       81.41      3.37 o 
   0   2   4    16487.45    17749.79    437.04 o 
   1   2   4     1128.55     1068.38     31.63 o 
   2   2   4      298.43      317.96     12.27 o 
   3   2   4     2453.66     2363.54     59.17 o 
   4   2   4        5.48        6.04      4.26 o 
   5   2   4     3623.97     3507.10     98.82 o 
   6   2   4       17.85       14.37      6.40 o 
   7   2   4      376.41      370.05     20.34 o 
   8   2   4       54.97       48.37     12.33 o 
   9   2   4        0.37        2.92     15.00 o 
 -11   3   4        4.01        6.67     25.00 o 
 -10   3   4      566.12      578.60     28.00 o 
  -9   3   4        5.96       -1.64      7.92 o 
  -8   3   4      775.77      724.39     25.26 o 
  -7   3   4      194.10      209.86     10.04 o 
  -6   3   4      409.41      384.31     14.46 o 
  -5   3   4     2298.61     2296.21     67.93 o 
  -4   3   4        1.57        2.00      3.43 o 
  -3   3   4     3375.58     3348.75     83.06 o 
  -2   3   4        0.80        2.92      1.68 o 
  -1   3   4     7122.49     7243.83    178.82 o 
   0   3   4     1908.13     1961.96     48.87 o 
   1   3   4      559.40      588.00     22.02 o 
   2   3   4     5222.22     5134.36    142.09 o 
   3   3   4      458.37      511.14     16.78 o 
   4   3   4     2320.57     2293.01     64.51 o 
   5   3   4      169.17      162.01      8.76 o 
   6   3   4      707.10      650.13     36.89 o 
   7   3   4       31.04       36.40     10.08 o 
   8   3   4       66.06       67.50     12.86 o 
 -11   4   4      234.98      227.59     18.78 o 
 -10   4   4       77.88       88.33     15.32 o 
  -9   4   4      286.01      269.45     13.20 o 
  -8   4   4      931.13      809.01     27.71 o 
  -7   4   4      164.05      167.02      9.05 o 
  -6   4   4     3239.36     3265.64     95.87 o 
  -5   4   4       13.35       15.51      4.42 o 
  -4   4   4     5364.97     5289.84    130.71 o 
  -3   4   4      257.67      305.55      9.05 o 
  -2   4   4     1004.92      904.49     23.28 o 
  -1   4   4      476.78      439.65     12.14 o 
   0   4   4      318.35      305.34     13.57 o 
   1   4   4     6921.86     7093.33    175.30 o 
   2   4   4       24.62       30.80      4.62 o 
   3   4   4     2163.76     2070.72     59.09 o 
   4   4   4       24.53       23.22      5.77 o 
   5   4   4      174.12      161.94      9.74 o 
   6   4   4      236.95      215.31     14.46 o 
   7   4   4       46.29       39.19     11.36 o 
   8   4   4       98.53      101.21     14.13 o 
 -11   5   4       14.68       11.67     13.87 o 
 -10   5   4      573.35      629.16     24.50 o 
  -9   5   4       18.84       10.97      8.23 o 
  -8   5   4      134.89      113.22      9.05 o 
  -7   5   4       60.22       64.71      7.06 o 
  -6   5   4       24.73       23.78      5.61 o 
  -5   5   4     6566.89     6646.81    193.68 o 
  -4   5   4      108.48      124.20      5.54 o 
  -3   5   4     3393.46     3376.57     83.62 o 
  -2   5   4      895.27      878.37     22.89 o 
  -1   5   4       63.65       56.98      3.49 o 
   0   5   4     1777.65     1659.12     43.78 o 
   1   5   4      897.56     1000.23     26.28 o 
   2   5   4     1461.79     1406.55     40.93 o 
   3   5   4      105.19      117.14      7.21 o 
   4   5   4      163.28      182.90      9.91 o 
   5   5   4       14.61        0.35      7.21 o 
   6   5   4       19.37       10.73      8.36 o 
   7   5   4      129.11      124.03     14.13 o 
   8   5   4       15.68       10.00     26.67 o 
 -10   6   4       36.67       49.85     10.39 o 
  -9   6   4       11.60        0.98      8.23 o 
  -8   6   4      868.62     1028.98     33.60 o 
  -7   6   4        0.50        3.40      6.04 o 
  -6   6   4     2871.47     2782.88     82.15 o 
  -5   6   4       65.47       64.77      5.61 o 
  -4   6   4     2993.81     2986.07     74.31 o 
  -3   6   4     2569.69     2534.74     63.46 o 
  -2   6   4     2037.73     2200.62     55.40 o 
  -1   6   4     3456.43     3547.95     87.99 o 
   0   6   4       72.69       65.33      4.36 o 
   1   6   4     2954.90     2983.95    108.33 o 
   2   6   4      113.50      105.67      8.48 o 
   3   6   4      664.06      662.91     22.10 o 
   4   6   4      214.62      212.72     11.40 o 
   5   6   4       52.50       36.53      8.36 o 
   6   6   4       81.73       74.77     10.16 o 
   7   6   4        0.35        2.68     11.76 o 
 -10   7   4       45.28       25.18     10.50 o 
  -9   7   4      657.39      694.35     25.75 o 
  -8   7   4       25.52        6.44     13.30 o 
  -7   7   4     1239.72     1293.79     46.86 o 
  -6   7   4        4.98        2.51      5.61 o 
  -5   7   4     2641.45     2755.66     80.67 o 
  -4   7   4     2107.08     2082.80     52.71 o 
  -3   7   4        4.70        0.03      3.80 o 
  -2   7   4     3434.96     3560.15     88.99 o 
  -1   7   4       20.97       18.23      3.87 o 
   0   7   4     2835.25     3000.10     84.99 o 
   1   7   4       11.07       10.44     10.11 o 
   2   7   4     3867.73     3872.44    109.55 o 
   3   7   4       68.14       65.85      7.77 o 
   4   7   4       43.00       40.18      8.48 o 
   5   7   4     1350.59     1300.47     48.99 o 
   6   7   4        0.31        4.31      9.90 o 
 -10   8   4      229.76      251.85     14.67 o 
  -9   8   4        0.47       -8.48      8.48 o 
  -8   8   4     2454.58     2308.07     69.63 o 
  -7   8   4        1.92       -6.60      6.60 o 
  -6   8   4       80.03       84.79      7.58 o 
  -5   8   4     1012.41     1004.36     35.60 o 
  -4   8   4      959.28      973.05     25.73 o 
  -3   8   4     2113.23     2217.50     56.24 o 
  -2   8   4      147.07      157.51      7.32 o 
  -1   8   4     1664.33     1711.11     43.89 o 
   0   8   4        9.69       11.94      5.89 o 
   1   8   4        7.25        9.18      6.48 o 
   2   8   4      610.08      618.68     54.52 o 
   3   8   4        4.21        6.88      7.50 o 
   4   8   4       26.74       10.45      8.84 o 
   5   8   4      145.54      118.22     12.09 o 
   6   8   4       53.80       78.36     12.09 o 
 -10   9   4        5.88      -10.50     10.50 o 
  -9   9   4      856.84      925.66     32.13 o 
  -8   9   4       31.53       26.46      8.55 o 
  -7   9   4     1419.42     1377.73     45.04 o 
  -6   9   4      560.97      516.20     19.86 o 
  -5   9   4       28.46       26.76      7.02 o 
  -4   9   4      392.10      425.49     23.29 o 
  -3   9   4       79.79       82.51      6.47 o 
  -2   9   4     1215.44     1321.80     39.19 o 
  -1   9   4       40.93       39.03     10.38 o 
   0   9   4       37.09       45.03     10.22 o 
   1   9   4       79.64       77.89      8.48 o 
   2   9   4        5.31       15.78      7.77 o 
   3   9   4     1489.21     1454.12     51.69 o 
   4   9   4       86.36       86.03     11.05 o 
   5   9   4       31.81       35.15     11.05 o 
  -9  10   4       13.14       20.00     20.00 o 
  -8  10   4      645.54      745.30     27.82 o 
  -7  10   4      541.67      585.30     34.25 o 
  -6  10   4       55.96       60.21      8.55 o 
  -5  10   4      665.79      706.64     34.57 o 
  -4  10   4       51.83       52.47      8.05 o 
  -3  10   4     1020.49     1112.59     30.36 o 
  -2  10   4       33.73       33.66      7.33 o 
  -1  10   4      134.51      137.17     13.24 o 
   0  10   4      251.01      284.95     20.02 o 
   1  10   4       10.93        7.61      7.77 o 
   2  10   4        5.00       -0.46      8.93 o 
   3  10   4        0.77       14.74     10.24 o 
   4  10   4       53.85       54.11     12.36 o 
  -8  11   4      254.90      245.00     26.67 o 
  -7  11   4        3.62        3.33     16.67 o 
  -6  11   4      967.40      958.32     60.00 o 
  -5  11   4       48.95       41.67     15.00 o 
  -4  11   4      816.56      906.65     56.67 o 
  -3  11   4      195.92      203.34     12.80 o 
  -2  11   4      702.69      709.95     27.53 o 
  -1  11   4      306.95      315.49     16.37 o 
   0  11   4        2.78       13.14      9.56 o 
   1  11   4      241.68      273.19     16.00 o 
   2  11   4        0.41       15.35     10.78 o 
   3  11   4       19.94       17.27     12.33 o 
  -8  12   4      162.13      135.00     23.33 o 
  -7  12   4      199.82      198.33     25.00 o 
  -6  12   4        0.68       -1.67     16.67 o 
  -5  12   4      162.95      168.33     21.67 o 
  -3  12   4       27.67       38.33     15.00 o 
  -2  12   4        2.37       -1.67     16.67 o 
  -1  12   4      241.06      256.66     25.00 o 
   0  12   4       51.52       58.33     20.00 o 
   1  12   4       37.44       51.67     21.67 o 
  -6  13   4      412.94      449.99     38.33 o 
  -2  13   4       42.06       43.33     18.33 o 
  -1  13   4      104.89      131.66     23.33 o 
   0  13   4      128.03      178.33     25.00 o 
   0 -14   5       11.68       10.75     14.75 o 
   1 -14   5        6.37        4.44     14.91 o 
   2 -14   5       35.65       26.46     55.00 o 
   3 -14   5       26.93      -31.67     31.67 o 
   4 -14   5      376.68      336.38     98.33 o 
   5 -14   5       30.32        1.72     16.34 o 
   6 -14   5      315.71      310.00     31.67 o 
  -2 -13   5      215.68      214.54     19.69 o 
  -1 -13   5      208.58      205.89     18.42 o 
   0 -13   5       84.41       97.53     15.87 o 
   1 -13   5      347.24      321.42     25.00 o 
   2 -13   5       41.65       34.40     39.17 o 
   3 -13   5      633.12      676.89     54.27 o 
   4 -13   5       12.65      -35.83     35.83 o 
   5 -13   5      810.77      749.08     48.33 o 
   6 -13   5      201.93      177.28     19.62 o 
   7 -13   5       17.01       15.24     16.00 o 
  -3 -12   5        6.96        9.32     16.67 o 
  -2 -12   5        7.29       16.00     13.07 o 
  -1 -12   5        1.33       -7.42     21.67 o 
   0 -12   5      343.72      333.35     21.57 o 
   1 -12   5      256.76      250.23     58.33 o 
   2 -12   5      859.72      868.92    135.00 o 
   3 -12   5        7.52       -2.89      9.93 o 
   4 -12   5     1239.57     1050.38     85.83 o 
   5 -12   5      317.05      243.27     26.67 o 
   6 -12   5       62.23       53.52     14.78 o 
   7 -12   5      705.09      737.72     84.17 o 
   8 -12   5       19.13       18.68     16.34 o 
  -5 -11   5        1.34      -18.33     18.33 o 
  -4 -11   5      424.53      395.65     25.21 o 
  -3 -11   5       13.46        5.47     13.07 o 
  -2 -11   5      115.74      102.10     14.37 o 
  -1 -11   5      534.14      552.36     28.00 o 
   0 -11   5        5.28      -10.27     10.27 o 
   1 -11   5     2432.76     2451.43     95.00 o 
   2 -11   5        4.05      -13.82     14.65 o 
   3 -11   5      579.08      588.14     46.79 o 
   4 -11   5      461.07      451.59     25.85 o 
   5 -11   5        9.73        4.67     11.09 o 
   6 -11   5     1234.38     1114.05     75.83 o 
   7 -11   5       28.77       24.58     13.56 o 
   8 -11   5      507.89      544.26     32.26 o 
  -5 -10   5       57.54       70.85     15.39 o 
  -4 -10   5       77.49       83.71     14.37 o 
  -3 -10   5      201.48      209.61     16.64 o 
  -2 -10   5      518.50      540.07     27.12 o 
  -1 -10   5       10.06       11.25     10.27 o 
   0 -10   5     1799.42     1814.27     68.33 o 
   1 -10   5        4.91       -5.36     13.83 o 
   2 -10   5      523.63      531.50     20.77 o 
   3 -10   5      546.44      482.95     18.81 o 
   4 -10   5       15.09       14.21      7.33 o 
   5 -10   5     1397.66     1380.70     58.33 o 
   6 -10   5       64.14       76.22     12.80 o 
   7 -10   5     1159.53     1091.57     56.67 o 
   8 -10   5        4.96       -8.87     18.33 o 
   9 -10   5       60.56       57.24     16.34 o 
  -6  -9   5      157.89      180.83     18.17 o 
  -5  -9   5      241.60      232.95     29.17 o 
  -4  -9   5       23.27       15.91     11.58 o 
  -3  -9   5      734.11      681.15     33.33 o 
  -2  -9   5        2.38       -7.22      8.94 o 
  -1  -9   5     1446.48     1425.93     54.79 o 
   0  -9   5       36.51       33.55      7.52 o 
   1  -9   5     1252.42     1201.81     41.68 o 
   2  -9   5     1442.12     1501.90     53.76 o 
   3  -9   5        5.99        0.74      5.89 o 
   4  -9   5      230.21      214.77     11.22 o 
   5  -9   5       87.43       67.51     20.83 o 
   6  -9   5      976.65      906.44     51.67 o 
   7  -9   5       31.86       24.09     12.80 o 
   8  -9   5      106.85      104.13     15.62 o 
   9  -9   5      126.82      156.27     18.42 o 
  -7  -8   5       70.15       40.00     28.33 o 
  -6  -8   5       29.06       24.17     12.86 o 
  -5  -8   5      167.95      158.55     15.39 o 
  -4  -8   5     1388.27     1386.87     75.00 o 
  -3  -8   5       36.46       21.27     10.00 o 
  -2  -8   5     1798.50     1737.37     64.76 o 
  -1  -8   5      331.37      375.61     23.32 o 
   0  -8   5     1126.81     1086.80     34.99 o 
   1  -8   5      273.84      233.49     11.69 o 
   2  -8   5       15.52        5.29      4.85 o 
   3  -8   5     3170.75     3079.55     92.97 o 
   4  -8   5      154.61      140.99      8.23 o 
   5  -8   5     1397.08     1221.95     65.00 o 
   6  -8   5        1.35       -6.56      9.21 o 
   7  -8   5       53.08       38.83     11.61 o 
   8  -8   5      175.12      183.41     28.33 o 
   9  -8   5       14.36       12.59     15.62 o 
  -8  -7   5       76.41       96.67     16.67 o 
  -7  -7   5      182.36      179.90     15.64 o 
  -6  -7   5      218.98      222.96     12.32 o 
  -5  -7   5      562.60      572.93     20.82 o 
  -4  -7   5        2.56       -5.31      5.31 o 
  -3  -7   5     1094.08     1022.61     32.77 o 
  -2  -7   5       70.10       73.69      5.26 o 
  -1  -7   5     1089.33     1071.63     27.96 o 
   0  -7   5      690.22      670.18     22.51 o 
   1  -7   5       27.21       16.59      4.75 o 
   2  -7   5     1164.01      950.29     30.57 o 
   3  -7   5       61.77       59.86      5.77 o 
   4  -7   5     3470.01     3254.54     98.36 o 
   5  -7   5        2.68        3.33      8.00 o 
   6  -7   5        2.87       -4.06      9.21 o 
   7  -7   5      405.18      361.18     28.33 o 
   8  -7   5      312.02      332.26     21.78 o 
   9  -7   5       58.43       52.91     15.62 o 
  10  -7   5      115.48      128.33     18.78 o 
  -8  -6   5       24.78       16.25     12.86 o 
  -7  -6   5        7.32       21.11     10.43 o 
  -6  -6   5      263.34      258.65     20.11 o 
  -5  -6   5       15.04        7.38      5.98 o 
  -4  -6   5     1552.72     1504.17     43.64 o 
  -3  -6   5      114.50      117.50      7.01 o 
  -2  -6   5     1866.57     1873.69     55.33 o 
  -1  -6   5     1444.68     1475.53     37.74 o 
   0  -6   5       29.41       27.05      3.00 o 
   1  -6   5    11577.76    12477.64    368.97 o 
   2  -6   5       56.35       52.10      4.62 o 
   3  -6   5     3413.93     3119.11     93.93 o 
   4  -6   5       13.49       10.61      3.43 o 
   5  -6   5      697.63      705.63     24.90 o 
   6  -6   5      203.44      200.22     16.94 o 
   7  -6   5      155.79      170.83     10.39 o 
   8  -6   5      217.80      213.30     12.68 o 
   9  -6   5      567.45      564.06     31.56 o 
  10  -6   5       79.26       86.67     30.00 o 
  -9  -5   5       87.58       68.33     16.67 o 
  -8  -5   5      214.71      198.50     15.64 o 
  -7  -5   5      557.11      592.49     26.78 o 
  -6  -5   5       46.02       54.77     10.94 o 
  -5  -5   5     2130.78     2188.88     62.79 o 
  -4  -5   5      374.05      399.28     22.17 o 
  -3  -5   5     2560.19     2537.94     63.57 o 
  -2  -5   5     2066.10     1957.07     55.21 o 
  -1  -5   5        2.66        2.92      2.36 o 
   0  -5   5     2825.34     2857.30     85.78 o 
   1  -5   5       14.54        6.67      3.93 o 
   2  -5   5     6746.85     7070.95    174.32 o 
   3  -5   5       51.24       50.94      3.39 o 
   4  -5   5       33.93       46.17      4.71 o 
   5  -5   5      749.83      751.91     24.53 o 
   6  -5   5      297.41      309.81     13.85 o 
   7  -5   5      241.86      275.33     13.48 o 
   8  -5   5       32.51       24.13     12.36 o 
   9  -5   5      448.61      486.83     32.17 o 
  10  -5   5      230.53      242.84     19.12 o 
  -9  -4   5      126.95       99.23     34.17 o 
  -8  -4   5      829.79      858.63     35.63 o 
  -7  -4   5       40.69       43.84     10.00 o 
  -6  -4   5     1910.96     1949.96     56.17 o 
  -5  -4   5      438.71      464.96     16.17 o 
  -4  -4   5      728.04      676.89     21.09 o 
  -3  -4   5     1050.97     1046.06     30.42 o 
  -2  -4   5      153.03      147.48      6.73 o 
  -1  -4   5    12406.63    13071.40    321.24 o 
   0  -4   5     1105.10     1154.25     35.41 o 
   1  -4   5     2335.88     2316.53     87.97 o 
   2  -4   5        7.55        5.65      1.50 o 
   3  -4   5     1349.76     1508.16     38.03 o 
   4  -4   5      620.75      666.67     17.97 o 
   5  -4   5      777.83      810.70     21.90 o 
   6  -4   5      845.42      901.18     28.94 o 
   7  -4   5     4554.45     4969.20    145.16 o 
   8  -4   5      331.96      319.58     24.26 o 
   9  -4   5       75.55       88.92     13.87 o 
  10  -4   5        1.08      -14.13     14.13 o 
  -9  -3   5      326.30      324.44     20.00 o 
  -8  -3   5        3.72       -6.84     10.08 o 
  -7  -3   5      918.80      923.25     38.33 o 
  -6  -3   5      130.91      132.42      7.92 o 
  -5  -3   5     1443.87     1455.78     37.59 o 
  -4  -3   5     4203.56     4267.29    105.38 o 
  -3  -3   5       75.42       76.88      3.92 o 
  -2  -3   5     2842.82     2810.66     69.94 o 
  -1  -3   5      777.83      787.17     43.06 o 
   0  -3   5     2381.50     2265.80     98.87 o 
   1  -3   5        6.21        5.38      1.37 o 
   2  -3   5     3949.02     4625.63    127.26 o 
   3  -3   5      238.83      228.18      7.75 o 
   4  -3   5     4641.43     5198.24    128.27 o 
   5  -3   5      789.90      811.52     22.20 o 
   6  -3   5      270.99      291.80     13.38 o 
   7  -3   5      205.97      209.96     11.22 o 
   8  -3   5      497.27      496.77     31.67 o 
   9  -3   5      533.54      515.59     26.78 o 
  10  -3   5        4.20       -3.33     13.87 o 
 -10  -2   5      496.01      480.36     27.12 o 
  -9  -2   5      126.66      104.78     12.86 o 
  -8  -2   5      622.81      647.55     28.00 o 
  -7  -2   5      374.25      343.80     17.56 o 
  -6  -2   5      942.96      939.91     25.04 o 
  -5  -2   5     1157.78     1140.60     29.66 o 
  -4  -2   5        0.10        1.42      2.92 o 
  -3  -2   5     5360.26     5355.16    132.64 o 
  -2  -2   5     1037.43     1093.82     33.68 o 
  -1  -2   5     3924.47     3973.62    184.03 o 
   0  -2   5       39.50       38.11      2.41 o 
   1  -2   5       25.67       42.40      3.61 o 
   2  -2   5      460.07      468.40     12.68 o 
   3  -2   5       13.48       17.51      2.73 o 
   4  -2   5      499.78      471.69     13.43 o 
   5  -2   5     1288.75     1365.90     35.35 o 
   6  -2   5       26.92       23.80      6.18 o 
   7  -2   5       30.45       26.57      9.56 o 
   8  -2   5      265.81      270.45     22.50 o 
   9  -2   5        1.17       -2.22     11.36 o 
  10  -2   5      305.36      297.77     21.57 o 
 -10  -1   5       15.84       18.33     16.67 o 
  -9  -1   5      656.80      629.53     29.21 o 
  -8  -1   5        7.66        0.29      8.78 o 
  -7  -1   5      789.34      791.70     31.23 o 
  -6  -1   5      851.05      828.97     26.23 o 
  -5  -1   5      387.73      394.99     12.03 o 
  -4  -1   5     4040.58     4389.06    108.66 o 
  -3  -1   5      735.45      753.89     19.52 o 
  -2  -1   5     1714.47     1697.55    101.28 o 
  -1  -1   5        6.62       12.17      3.37 o 
   0  -1   5      495.77      494.62     23.33 o 
   1  -1   5     1292.14     1367.35     34.59 o 
   2  -1   5      100.48      143.82      8.32 o 
   3  -1   5     1463.15     1528.96     38.72 o 
   4  -1   5     1983.25     2121.73     53.56 o 
   5  -1   5      364.98      347.59     11.27 o 
   6  -1   5       82.40       71.41      6.77 o 
   7  -1   5       69.41       69.85      9.84 o 
   8  -1   5      109.02      107.85     12.62 o 
   9  -1   5      242.08      266.38     18.78 o 
 -10   0   5      649.76      640.18     30.42 o 
  -9   0   5        4.75       -1.67     16.67 o 
  -8   0   5      256.09      237.67     14.78 o 
  -7   0   5     1008.67      936.69     30.40 o 
  -6   0   5      731.95      729.24     24.03 o 
  -5   0   5     2791.02     2762.96     68.98 o 
  -4   0   5       44.43       36.05      2.83 o 
  -3   0   5     5781.63     6300.53    155.69 o 
  -2   0   5        4.60        9.53      2.03 o 
  -1   0   5      560.15      567.14     18.18 o 
   0   0   5     1706.16     1690.38     48.17 o 
   1   0   5     3379.41     3637.50     89.99 o 
   2   0   5     2603.70     2699.91     78.72 o 
   3   0   5     1364.23     1341.61     34.19 o 
   4   0   5      557.83      582.59     16.51 o 
   5   0   5      771.12      798.89     21.88 o 
   6   0   5      121.15      116.88      7.92 o 
   7   0   5      119.38      112.48     11.09 o 
   8   0   5      347.84      334.87     33.33 o 
   9   0   5        4.72        5.07     12.62 o 
 -10   1   5       46.98       44.27     12.62 o 
  -9   1   5      238.16      205.71     14.78 o 
  -8   1   5      914.64      981.26     32.13 o 
  -7   1   5      256.76      241.40     12.00 o 
  -6   1   5      963.23      982.30     30.65 o 
  -5   1   5       16.84       13.76      3.31 o 
  -4   1   5      309.61      431.43     11.89 o 
  -3   1   5      108.38      120.40      4.89 o 
  -2   1   5       22.64       20.33      1.80 o 
  -1   1   5     2551.46     2631.69     73.51 o 
   0   1   5       30.62       28.69      2.67 o 
   1   1   5      526.14      496.34     13.14 o 
   2   1   5     2647.90     2788.66     69.63 o 
   3   1   5      183.15      194.61      7.20 o 
   4   1   5      722.91      677.33     18.51 o 
   5   1   5     1104.22     1087.55     33.60 o 
   6   1   5        0.03       -3.64      5.89 o 
   7   1   5      913.56      819.67     77.50 o 
   8   1   5       15.52       29.60     11.36 o 
   9   1   5      322.34      275.02     44.17 o 
 -10   2   5       54.58       40.07     12.62 o 
  -9   2   5       46.46       37.69     10.76 o 
  -8   2   5       79.92       71.95      7.77 o 
  -7   2   5     1757.47     1838.94     55.66 o 
  -6   2   5      100.54       91.44      6.60 o 
  -5   2   5     2563.85     2602.31     76.25 o 
  -4   2   5       70.48       69.54      3.31 o 
  -3   2   5     4924.75     5887.18    145.63 o 
  -2   2   5     1101.33     1127.51     28.66 o 
  -1   2   5     5834.36     6038.23    168.11 o 
   0   2   5      242.76      225.23      7.22 o 
   1   2   5     8801.74     9184.73    224.48 o 
   2   2   5      106.01      114.02      4.89 o 
   3   2   5     1115.04     1195.29     30.74 o 
   4   2   5      598.87      607.83     19.27 o 
   5   2   5       55.74       53.58      6.77 o 
   6   2   5     1539.92     1488.05     55.84 o 
   7   2   5      228.57      190.87     15.83 o 
   8   2   5      499.60      491.61     76.67 o 
   9   2   5       46.92      -11.67     26.67 o 
 -11   3   5       21.70       23.33     25.00 o 
 -10   3   5      675.16      654.52     39.17 o 
  -9   3   5        0.71        7.81      7.92 o 
  -8   3   5     1687.94     1609.79     49.54 o 
  -7   3   5       90.55       86.20      7.58 o 
  -6   3   5      570.32      555.94     19.13 o 
  -5   3   5        4.54        2.27      3.61 o 
  -4   3   5      204.57      234.43      7.90 o 
  -3   3   5     1368.41     1427.49     36.04 o 
  -2   3   5     2343.69     2255.45     56.48 o 
  -1   3   5     1231.23     1230.20     31.18 o 
   0   3   5      636.64      621.05     20.93 o 
   1   3   5        3.44        0.95      2.83 o 
   2   3   5       95.84       69.58      5.99 o 
   3   3   5     1648.83     1712.96     48.92 o 
   4   3   5       44.91       39.95      5.77 o 
   5   3   5      893.09      885.96     27.50 o 
   6   3   5        0.41       -6.88      6.91 o 
   7   3   5      480.69      473.80     38.33 o 
   8   3   5       20.34       24.93     11.76 o 
 -11   4   5      432.54      458.33     40.00 o 
 -10   4   5       27.77       23.67      9.91 o 
  -9   4   5      689.81      676.51     24.76 o 
  -8   4   5       34.99       33.44      7.21 o 
  -7   4   5     3386.77     3340.23     98.33 o 
  -6   4   5       52.95       49.54      5.77 o 
  -5   4   5      706.75      672.36     22.08 o 
  -4   4   5      599.52      607.49     16.42 o 
  -3   4   5     2618.51     2802.46     69.78 o 
  -2   4   5      172.01      127.24      6.05 o 
  -1   4   5     3399.32     3468.67     86.14 o 
   0   4   5       17.56       22.24      3.13 o 
   1   4   5     2739.98     2967.78     74.16 o 
   2   4   5     1109.78     1079.82     31.40 o 
   3   4   5      105.57      115.23     13.41 o 
   4   4   5      851.76      829.85     26.31 o 
   5   4   5        0.45       -5.03      6.77 o 
   6   4   5      806.02      767.47     36.34 o 
   7   4   5       17.06        6.50     10.27 o 
   8   4   5       15.78        5.62     12.86 o 
 -10   5   5       93.01       89.73     10.67 o 
  -9   5   5      141.73      131.62     10.23 o 
  -8   5   5        5.35        2.17      6.77 o 
  -7   5   5        8.76       12.01      6.04 o 
  -6   5   5       54.49       63.18      6.36 o 
  -5   5   5      447.72      453.94     15.70 o 
  -4   5   5     1424.25     1352.41     34.35 o 
  -3   5   5       14.59       18.75      3.05 o 
  -2   5   5      682.56      649.18     17.52 o 
  -1   5   5       22.35       23.66      3.05 o 
   0   5   5     1004.16      993.88     25.96 o 
   1   5   5     1549.70     1562.59     62.29 o 
   2   5   5       26.79       32.49      6.09 o 
   3   5   5     1802.35     1867.69     54.01 o 
   4   5   5      166.77      173.75      9.91 o 
   5   5   5      350.59      325.03     15.15 o 
   6   5   5       89.93       89.50     10.88 o 
   7   5   5      105.58      117.33     26.67 o 
 -10   6   5       51.67       42.59     10.23 o 
  -9   6   5      101.92      117.74     10.23 o 
  -8   6   5        7.11        8.69      7.21 o 
  -7   6   5     1304.58     1139.53     36.30 o 
  -6   6   5      129.46      134.39      8.00 o 
  -5   6   5     2589.97     2524.41     74.30 o 
  -4   6   5       78.82       73.97      5.29 o 
  -3   6   5     1539.77     1495.59     38.28 o 
  -2   6   5       83.47       89.68      4.89 o 
  -1   6   5       22.50       18.41      3.59 o 
   0   6   5      260.78      222.98      8.60 o 
   1   6   5        4.40        0.13      5.12 o 
   2   6   5     2530.90     2590.94     74.27 o 
   3   6   5        1.25       -4.03      6.28 o 
   4   6   5      388.29      405.33     16.69 o 
   5   6   5       74.32       74.87      9.38 o 
   6   6   5        1.22        3.84      9.51 o 
   7   6   5      217.41      196.94     16.91 o 
 -10   7   5        2.53        0.84      9.91 o 
  -9   7   5       19.09       11.25      8.23 o 
  -8   7   5       36.76       45.83      8.06 o 
  -7   7   5       26.30       27.83      6.86 o 
  -6   7   5      116.22      108.94      7.85 o 
  -5   7   5       99.11      108.02      7.33 o 
  -4   7   5     2418.77     2491.83     62.61 o 
  -3   7   5       57.76       48.39      5.89 o 
  -2   7   5      624.59      648.90     18.19 o 
  -1   7   5      518.02      500.93     18.76 o 
   0   7   5      102.73       95.61      6.91 o 
   1   7   5      457.66      469.34     17.68 o 
   2   7   5      140.71      126.99      9.38 o 
   3   7   5      327.39      325.99     15.15 o 
   4   7   5      187.43      197.23     12.83 o 
   5   7   5        1.49       10.45      8.84 o 
   6   7   5       45.07       54.51     10.94 o 
 -10   8   5       18.87       25.89     10.23 o 
  -9   8   5       72.04       77.56     10.23 o 
  -8   8   5       86.64       80.21     11.44 o 
  -7   8   5      674.66      768.66     26.23 o 
  -6   8   5       95.51       93.06      8.30 o 
  -5   8   5      754.86      750.08     32.63 o 
  -4   8   5      173.33      162.82      7.36 o 
  -3   8   5      275.14      275.41     10.39 o 
  -2   8   5     1953.54     2058.25     52.11 o 
  -1   8   5       88.41       97.67      7.21 o 
   0   8   5     1447.77     1464.95     49.99 o 
   1   8   5        7.53        0.00      7.07 o 
   2   8   5      935.91      980.98     39.17 o 
   3   8   5       55.96       59.05     10.83 o 
   4   8   5       38.72       43.01      9.90 o 
   5   8   5      195.65      206.09     14.14 o 
 -10   9   5       77.84       70.00     16.67 o 
  -9   9   5       34.81       24.25     11.61 o 
  -8   9   5      593.42      589.11     35.83 o 
  -7   9   5       98.64       86.55     12.15 o 
  -6   9   5      153.57      169.05     12.40 o 
  -5   9   5       10.34        6.32      6.99 o 
  -4   9   5      417.81      435.30     17.15 o 
  -3   9   5     1540.33     1621.26     41.81 o 
  -2   9   5      285.73      288.21     13.71 o 
  -1   9   5     1375.72     1468.39     64.05 o 
   0   9   5       41.32       41.11      7.58 o 
   1   9   5      751.41      777.95     29.90 o 
   2   9   5       87.60       89.36      9.61 o 
   3   9   5      876.80      855.04     29.40 o 
   4   9   5       12.19       28.83     11.61 o 
  -9  10   5      140.38      152.26     15.00 o 
  -8  10   5      144.45      137.92     17.50 o 
  -7  10   5      811.05      763.83     32.01 o 
  -6  10   5       48.28       52.17      9.97 o 
  -5  10   5       32.32       31.67      9.21 o 
  -4  10   5      600.91      638.24     26.80 o 
  -3  10   5      185.15      185.26      9.91 o 
  -2  10   5     1206.67     1255.37     44.09 o 
  -1  10   5        0.89       -8.00      8.00 o 
   0  10   5      333.30      364.08     18.01 o 
   1  10   5       78.68       70.91     10.41 o 
   2  10   5      188.12      185.13     14.42 o 
   3  10   5      535.19      542.78     26.34 o 
   4  10   5        0.06       -8.33     15.00 o 
  -8  11   5      171.02      165.00     23.33 o 
  -7  11   5       77.11       46.67     18.33 o 
  -6  11   5      373.41      369.81     24.17 o 
  -5  11   5      415.00      395.20     20.40 o 
  -4  11   5        3.95        6.67     12.50 o 
  -3  11   5      155.89      171.68     14.17 o 
  -2  11   5       66.88       63.46     20.83 o 
  -1  11   5      296.51      349.41     19.17 o 
   0  11   5        9.92        4.22      9.56 o 
   1  11   5       10.11        0.88     10.83 o 
   2  11   5       73.26       87.33     28.33 o 
  -7  12   5      152.01      131.66     21.67 o 
  -6  12   5      481.43      521.66     40.00 o 
  -5  12   5        0.03        3.33     13.33 o 
  -3  12   5       12.00       18.33     16.67 o 
  -2  12   5      223.87      236.66     23.33 o 
  -1  12   5       35.04       51.67     18.33 o 
   0  12   5        0.63       30.00     18.33 o 
   1  12   5      175.96      181.66     25.00 o 
  -6  13   5       17.03       33.33     16.67 o 
  -2  13   5      151.48      183.33     23.33 o 
  -1  13   5      151.25      150.00     23.33 o 
   0 -14   6       93.51       95.65     17.15 o 
   1 -14   6       13.42        3.89     14.91 o 
   2 -14   6        5.86       -4.88     43.33 o 
   3 -14   6       78.92        0.00     33.33 o 
   4 -14   6       81.32       23.98     35.00 o 
   5 -14   6      512.22      441.73     79.17 o 
  -2 -13   6      141.52      151.59     17.36 o 
  -1 -13   6       71.19       62.40     22.50 o 
   0 -13   6        1.78       -1.67     21.67 o 
   1 -13   6      400.91      442.22     45.83 o 
   2 -13   6       25.74       12.78     18.33 o 
   3 -13   6        9.04      -15.72     24.18 o 
   4 -13   6      468.77      378.00     70.00 o 
   5 -13   6       15.05       31.67     22.50 o 
   6 -13   6      135.86      153.40     18.78 o 
   7 -13   6      114.07      105.00     23.33 o 
  -3 -12   6       55.83       55.24     16.67 o 
  -2 -12   6      214.36      230.31     18.17 o 
  -1 -12   6       35.92       42.99     12.86 o 
   0 -12   6       29.64       20.00     11.93 o 
   1 -12   6      165.92      174.43     38.33 o 
   2 -12   6       43.71       43.31     12.58 o 
   3 -12   6      373.59      349.51     20.71 o 
   4 -12   6        5.82        1.39     18.33 o 
   5 -12   6      426.67      391.17     25.85 o 
   6 -12   6        3.03       14.86     13.56 o 
   7 -12   6      167.94      125.25     17.21 o 
  -5 -11   6       88.01      121.66     20.00 o 
  -4 -11   6       89.00       64.36     14.37 o 
  -3 -11   6      224.87      224.16     18.17 o 
  -2 -11   6       47.87       55.00     11.76 o 
  -1 -11   6      151.35      148.65     14.37 o 
   0 -11   6      851.16      871.62     37.64 o 
   1 -11   6        0.69       -2.00      8.72 o 
   2 -11   6     1032.96     1027.47     52.83 o 
   3 -11   6      352.25      317.01     16.02 o 
   4 -11   6      739.49      689.82     34.63 o 
   5 -11   6        8.50        9.76     12.00 o 
   6 -11   6      451.79      405.84     26.34 o 
   7 -11   6      755.48      745.18     60.83 o 
   8 -11   6        0.06       -0.93     15.62 o 
  -5 -10   6        3.67       18.64     14.37 o 
  -4 -10   6      114.31      120.02     14.37 o 
  -3 -10   6       60.88       54.43     29.17 o 
  -2 -10   6       42.64       31.19     11.36 o 
  -1 -10   6      166.81      173.20     13.87 o 
   0 -10   6      341.95      357.50     20.00 o 
   1 -10   6     1168.99     1220.82     39.91 o 
   2 -10   6      333.97      316.23     26.61 o 
   3 -10   6     1033.90      979.89     59.69 o 
   4 -10   6      290.52      258.58     25.20 o 
   5 -10   6      593.03      529.31     33.33 o 
   6 -10   6     1299.30     1179.97     51.25 o 
   7 -10   6        2.77        9.49     13.21 o 
   8 -10   6     1314.29     1261.59    115.83 o 
   9 -10   6        7.53        5.40     16.82 o 
  -6  -9   6      274.42      291.15     20.66 o 
  -5  -9   6      203.36      206.29     16.64 o 
  -4  -9   6        3.51        2.00     10.27 o 
  -3  -9   6      465.93      440.00     29.17 o 
  -2  -9   6      112.01      100.25     15.00 o 
  -1  -9   6        4.80       -3.43      8.78 o 
   0  -9   6     1735.45     1759.60     55.06 o 
   1  -9   6       14.36        5.90     10.39 o 
   2  -9   6     2653.60     2591.54     86.01 o 
   3  -9   6      345.20      329.95     14.46 o 
   4  -9   6      409.56      388.75     16.12 o 
   5  -9   6     1893.02     1854.28     97.50 o 
   6  -9   6        0.97        9.39     10.78 o 
   7  -9   6     2213.85     2015.36    125.83 o 
   8  -9   6        1.66       12.20     14.42 o 
   9  -9   6      457.91      499.09     46.67 o 
  -7  -8   6      301.87      281.66     36.67 o 
  -6  -8   6       12.38       17.29     12.86 o 
  -5  -8   6       10.26       21.51     11.36 o 
  -4  -8   6       22.40       20.18     10.08 o 
  -3  -8   6      382.06      348.33     19.62 o 
  -2  -8   6        9.40        9.79      8.57 o 
  -1  -8   6     2246.43     2212.34     67.78 o 
   0  -8   6       52.50       46.87     11.05 o 
   1  -8   6     2134.92     2108.90     64.61 o 
   2  -8   6      727.53      753.05     25.71 o 
   3  -8   6      318.53      289.71     12.98 o 
   4  -8   6     2376.03     2050.40     62.93 o 
   5  -8   6        0.03        4.06     14.17 o 
   6  -8   6     2375.42     2277.87     91.33 o 
   7  -8   6        0.69        3.17     11.61 o 
   8  -8   6     1025.24     1012.34     46.54 o 
   9  -8   6      145.77      155.63     29.17 o 
  -8  -7   6        4.28        0.00     15.00 o 
  -7  -7   6      196.09      195.49     15.87 o 
  -6  -7   6       80.00       66.84     10.17 o 
  -5  -7   6       20.19       11.40      6.42 o 
  -4  -7   6      863.97      846.08     26.72 o 
  -3  -7   6      597.45      583.37     19.32 o 
  -2  -7   6     3248.61     3206.58     96.85 o 
  -1  -7   6        3.63        0.51      4.85 o 
   0  -7   6     1717.93     1687.83     51.88 o 
   1  -7   6     1631.01     1671.19     51.33 o 
   2  -7   6     1002.28      911.44     29.60 o 
   3  -7   6     5240.81     5188.52    155.09 o 
   4  -7   6        1.04        0.71      5.01 o 
   5  -7   6      711.77      714.15     32.39 o 
   6  -7   6        0.44       -2.92      9.21 o 
   7  -7   6      718.61      726.45     34.75 o 
   8  -7   6       89.31      103.65     16.67 o 
   9  -7   6       12.86       17.56     14.78 o 
  -8  -6   6        6.48       11.25     12.86 o 
  -7  -6   6      116.54      104.98     16.67 o 
  -6  -6   6       33.68       30.45      7.10 o 
  -5  -6   6      307.95      305.22     18.02 o 
  -4  -6   6      122.74      103.55      7.01 o 
  -3  -6   6     4545.13     4449.98    124.16 o 
  -2  -6   6      325.74      338.82     10.73 o 
  -1  -6   6     1755.11     1692.55     42.67 o 
   0  -6   6      134.48       93.64      5.77 o 
   1  -6   6     1069.85     1067.40     33.76 o 
   2  -6   6     1316.31     1212.39     38.18 o 
   3  -6   6        4.18        8.17      3.94 o 
   4  -6   6     5737.95     5567.31    166.57 o 
   5  -6   6       28.48       30.59      5.31 o 
   6  -6   6     1257.04     1217.71     51.25 o 
   7  -6   6      215.52      203.14     16.37 o 
   8  -6   6        3.01       16.67     17.50 o 
   9  -6   6      751.53      791.51     39.36 o 
  -9  -5   6      334.44      383.84     54.17 o 
  -8  -5   6       42.86       31.82     20.83 o 
  -7  -5   6       74.99       65.25     15.83 o 
  -6  -5   6      940.88      984.38     30.63 o 
  -5  -5   6       59.06       44.39      6.43 o 
  -4  -5   6     2540.30     2468.65     69.82 o 
  -3  -5   6       23.04       25.46      3.45 o 
  -2  -5   6      967.60      863.08     22.75 o 
  -1  -5   6     2767.40     2973.27     78.42 o 
   0  -5   6     1002.45     1014.17     31.82 o 
   1  -5   6     2454.89     2318.19     69.72 o 
   2  -5   6       19.01       18.70      3.61 o 
   3  -5   6     3264.61     2907.47     71.94 o 
   4  -5   6        7.45        7.63      3.85 o 
   5  -5   6     2664.14     2804.17     90.95 o 
   6  -5   6      407.77      428.09     16.64 o 
   7  -5   6        0.78       -2.46      7.65 o 
   8  -5   6     1391.17     1513.14     47.80 o 
   9  -5   6      153.35      179.90     16.34 o 
  10  -5   6      115.00      108.33     30.00 o 
  -9  -4   6       56.13       69.48     14.13 o 
  -8  -4   6      240.77      237.91     16.34 o 
  -7  -4   6      113.67      123.68     11.36 o 
  -6  -4   6      403.34      407.28     15.54 o 
  -5  -4   6     1219.26     1188.61     35.08 o 
  -4  -4   6        0.61       -5.29      5.29 o 
  -3  -4   6     1818.70     1672.26     42.51 o 
  -2  -4   6     1641.34     1679.66     42.51 o 
  -1  -4   6     1344.28     1401.78     35.59 o 
   0  -4   6     3337.63     3411.23    102.23 o 
   1  -4   6       33.65       33.65      3.43 o 
   2  -4   6    22161.38    24202.67    755.36 o 
   3  -4   6        5.14        2.40      2.45 o 
   4  -4   6     2585.19     2608.20     64.86 o 
   5  -4   6      777.01      774.07     21.05 o 
   6  -4   6      265.74      269.26     12.98 o 
   7  -4   6     1077.32     1165.27     37.28 o 
   8  -4   6      128.42      129.49     11.06 o 
   9  -4   6      386.00      432.68     27.50 o 
  10  -4   6       58.78       48.83     15.39 o 
  -9  -3   6       96.72       92.24     13.87 o 
  -8  -3   6      741.44      701.04     30.42 o 
  -7  -3   6       91.71       98.66     10.78 o 
  -6  -3   6     1892.78     1881.46     54.01 o 
  -5  -3   6        0.22       -4.00      4.00 o 
  -4  -3   6     2153.44     2151.67     54.11 o 
  -3  -3   6      127.59      179.78      6.76 o 
  -2  -3   6     1952.91     2063.66     51.58 o 
  -1  -3   6     9149.25     9491.29    351.22 o 
   0  -3   6       60.05       58.93      3.79 o 
   1  -3   6     6096.12     6358.60    214.10 o 
   2  -3   6       46.34       46.21      3.17 o 
   3  -3   6     5182.09     5892.08    145.10 o 
   4  -3   6     2011.15     2087.30     52.42 o 
   5  -3   6        0.60       -3.87      3.87 o 
   6  -3   6     3259.32     3499.15    103.22 o 
   7  -3   6      284.89      311.75     14.93 o 
   8  -3   6      448.64      491.81     26.67 o 
   9  -3   6      190.67      164.83     16.34 o 
  10  -3   6      199.37      206.66     23.33 o 
 -10  -2   6      100.80      112.67     15.39 o 
  -9  -2   6      226.55      223.44     16.34 o 
  -8  -2   6      426.25      412.41     21.57 o 
  -7  -2   6     1975.17     1963.19     69.66 o 
  -6  -2   6       12.16       18.03      4.74 o 
  -5  -2   6     1849.49     1840.93     46.50 o 
  -4  -2   6     2877.01     3185.38     79.40 o 
  -3  -2   6      497.79      475.48     15.50 o 
  -2  -2   6     4405.79     4453.92    110.59 o 
  -1  -2   6       16.19       21.35      3.37 o 
   0  -2   6    22968.96    22901.44    906.67 o 
   1  -2   6      434.22      462.02     16.36 o 
   2  -2   6     1397.13     1413.50     40.65 o 
   3  -2   6     3478.90     3733.42     92.68 o 
   4  -2   6      249.33      268.97      9.45 o 
   5  -2   6     2447.24     2607.56     65.70 o 
   6  -2   6      235.33      235.57     12.00 o 
   7  -2   6     1201.13     1223.68     46.85 o 
   8  -2   6      934.75      936.48     38.04 o 
   9  -2   6       65.73       62.42     16.67 o 
 -10  -1   6      518.60      508.72     46.67 o 
  -9  -1   6        6.31        0.56     11.67 o 
  -8  -1   6      810.15      790.21     32.50 o 
  -7  -1   6       50.93       57.48      7.26 o 
  -6  -1   6      747.15      751.94     24.53 o 
  -5  -1   6       36.63       27.94      3.80 o 
  -4  -1   6     1460.76     1543.68     39.12 o 
  -3  -1   6    14616.24    16209.73    399.08 o 
  -2  -1   6       92.83      101.82      3.80 o 
  -1  -1   6     7741.24     8062.78    244.17 o 
   0  -1   6      389.38      376.98     30.96 o 
   1  -1   6     2315.12     2445.81     60.72 o 
   2  -1   6     1857.23     1967.29     49.26 o 
   3  -1   6      882.22     1061.02     27.37 o 
   4  -1   6     1806.34     1799.28     45.50 o 
   5  -1   6     1422.75     1526.16     39.57 o 
   6  -1   6      830.52      775.94     45.00 o 
   7  -1   6      115.85      118.27     23.33 o 
   8  -1   6        6.37       -3.67     11.09 o 
   9  -1   6       12.85       13.91     12.62 o 
 -10   0   6       34.39       38.72     15.83 o 
  -9   0   6     1167.93     1136.15     44.04 o 
  -8   0   6      254.71      258.07     19.17 o 
  -7   0   6      592.28      573.47     20.59 o 
  -6   0   6     2706.06     2745.91     80.67 o 
  -5   0   6      985.66     1008.23     26.29 o 
  -4   0   6     5087.97     5120.90    126.42 o 
  -3   0   6        3.82        4.33      1.96 o 
  -2   0   6    12598.72    13267.46    527.79 o 
  -1   0   6      433.17      412.92     16.01 o 
   0   0   6     4079.67     3950.68    122.39 o 
   1   0   6      583.40      574.44     17.62 o 
   2   0   6       27.20       37.34      3.05 o 
   3   0   6     2582.20     2586.45     64.86 o 
   4   0   6       24.94       27.92      3.80 o 
   5   0   6      578.72      545.16     18.36 o 
   6   0   6       12.08       10.19      5.89 o 
   7   0   6      159.45      165.63     13.56 o 
   8   0   6      231.36      240.22     17.21 o 
   9   0   6       86.27       77.14     13.87 o 
 -10   1   6      441.64      434.37     23.22 o 
  -9   1   6       15.60       -6.67      9.84 o 
  -8   1   6      748.02      757.14     26.23 o 
  -7   1   6      685.79      712.18     24.03 o 
  -6   1   6      911.81      924.94     29.42 o 
  -5   1   6     3067.20     3062.11     76.31 o 
  -4   1   6      164.53      203.51      7.36 o 
  -3   1   6     9454.35    10504.12    259.07 o 
  -2   1   6      220.15      231.15      7.77 o 
  -1   1   6     1213.47     1165.38     33.56 o 
   0   1   6      998.58      879.61     25.55 o 
   1   1   6      137.77      147.22      6.01 o 
   2   1   6     5101.04     5202.36    128.95 o 
   3   1   6       27.26       18.47      3.61 o 
   4   1   6     1477.04     1421.03     36.72 o 
   5   1   6        6.13        5.73      6.11 o 
   6   1   6      153.06      158.93      9.37 o 
   7   1   6      114.58       98.48     11.36 o 
   8   1   6        2.05       -2.50     27.50 o 
   9   1   6       95.75      111.99     17.50 o 
 -10   2   6       47.51       42.32     12.62 o 
  -9   2   6      807.30      818.75     28.69 o 
  -8   2   6      700.02      674.26     23.77 o 
  -7   2   6      229.86      226.21     10.78 o 
  -6   2   6     3178.10     3263.01     95.87 o 
  -5   2   6      189.70      195.54      7.49 o 
  -4   2   6     7153.57     7384.95    182.22 o 
  -3   2   6      254.28      273.53      8.60 o 
  -2   2   6     4684.90     4999.94    139.22 o 
  -1   2   6     1365.22     1343.48     38.42 o 
   0   2   6      536.09      603.70     16.51 o 
   1   2   6     5783.35     5819.66    174.96 o 
   2   2   6     1680.42     1778.23     44.73 o 
   3   2   6     2456.08     2467.77     62.01 o 
   4   2   6      141.67      148.99      9.67 o 
   5   2   6      173.92      158.74     15.62 o 
   6   2   6       19.94        8.04      6.91 o 
   7   2   6       20.80       20.53     10.08 o 
   8   2   6        2.46       -7.42     11.58 o 
 -11   3   6        0.43      -20.00     25.00 o 
 -10   3   6      164.91      174.31     13.98 o 
  -9   3   6       71.23       71.89      9.24 o 
  -8   3   6      151.58      154.90     10.04 o 
  -7   3   6     2969.34     3218.70     95.14 o 
  -6   3   6       65.06       59.17      5.86 o 
  -5   3   6     2132.70     2155.27     63.52 o 
  -4   3   6       50.57       48.62      3.31 o 
  -3   3   6      432.67      566.69     15.42 o 
  -2   3   6     1462.17     1373.06     34.87 o 
  -1   3   6      185.14      160.91      7.02 o 
   0   3   6     7989.53     8554.55    337.41 o 
   1   3   6       12.60        8.84      3.61 o 
   2   3   6      584.12      567.26     17.25 o 
   3   3   6       35.20       29.87      5.01 o 
   4   3   6       29.19       17.54      5.77 o 
   5   3   6       65.38       70.36      7.77 o 
   6   3   6      375.23      329.10     23.39 o 
   7   3   6      143.29      122.06     12.86 o 
   8   3   6      171.76      169.35     16.64 o 
 -10   4   6      206.08      192.42     13.20 o 
  -9   4   6       19.05        6.21      8.23 o 
  -8   4   6      415.42      460.10     18.11 o 
  -7   4   6       52.14       53.35      7.46 o 
  -6   4   6     3085.59     3242.47     95.14 o 
  -5   4   6       46.25       49.68      5.39 o 
  -4   4   6     1911.88     1923.18     48.33 o 
  -3   4   6     1021.42      965.29     25.12 o 
  -2   4   6     1385.78     1468.21     37.12 o 
  -1   4   6     2984.36     2918.70     87.02 o 
   0   4   6     1199.34     1299.99     59.42 o 
   1   4   6      387.88      353.83     20.69 o 
   2   4   6      140.55      164.33     12.41 o 
   3   4   6       13.69       11.90      5.61 o 
   4   4   6        9.37        8.87      6.04 o 
   5   4   6      114.58      116.69      9.24 o 
   6   4   6       24.25       26.45      8.36 o 
   7   4   6      307.37      259.63     36.67 o 
   8   4   6       31.15       -1.67     25.00 o 
 -10   5   6        5.83        1.67      9.74 o 
  -9   5   6     1597.21     1592.11     49.54 o 
  -8   5   6        2.45        3.10      7.06 o 
  -7   5   6     3000.51     2853.38     84.82 o 
  -6   5   6        8.48        8.44      5.39 o 
  -5   5   6      323.98      326.54     13.25 o 
  -4   5   6     1812.24     1766.95     44.65 o 
  -3   5   6      257.72      292.68      9.72 o 
  -2   5   6     3984.17     3905.28     97.04 o 
  -1   5   6      155.45      131.79      5.59 o 
   0   5   6     2019.37     2067.24     62.30 o 
   1   5   6      152.71      165.86      8.21 o 
   2   5   6       45.20       40.39      7.37 o 
   3   5   6      190.07      206.06     17.50 o 
   4   5   6      539.44      552.71     20.25 o 
   5   5   6      251.66      237.85     12.87 o 
   6   5   6      156.68      149.60     19.73 o 
   7   5   6        7.65       -1.52     11.58 o 
 -10   6   6      945.53      935.08     32.61 o 
  -9   6   6        0.14        6.92      8.23 o 
  -8   6   6     1178.71     1166.18     37.28 o 
  -7   6   6      125.83      120.84      8.55 o 
  -6   6   6     2873.51     2802.03     82.87 o 
  -5   6   6     1394.83     1365.24     41.44 o 
  -4   6   6      518.52      527.28     15.26 o 
  -3   6   6     2122.53     2065.52     52.39 o 
  -2   6   6      270.32      284.93      9.72 o 
  -1   6   6      515.69      503.11     17.32 o 
   0   6   6       49.04       50.68      4.74 o 
   1   6   6       12.50       19.26      5.89 o 
   2   6   6       28.24       61.71     14.52 o 
   3   6   6      351.96      365.58     15.70 o 
   4   6   6      147.73      150.94     10.39 o 
   5   6   6       72.03       86.65     10.39 o 
   6   6   6        2.64        5.68      9.51 o 
 -10   7   6       20.11        9.65     10.78 o 
  -9   7   6      248.22      240.77     15.62 o 
  -8   7   6       61.01       60.33      8.06 o 
  -7   7   6       13.60       12.69      6.60 o 
  -6   7   6     1305.50     1299.58     40.21 o 
  -5   7   6      112.31      106.26      7.33 o 
  -4   7   6     1947.68     1914.58     48.62 o 
  -3   7   6      114.11      116.11      6.74 o 
  -2   7   6       10.14        9.64      4.34 o 
  -1   7   6       41.37       46.79      6.01 o 
   0   7   6       89.67       95.07     13.34 o 
   1   7   6       39.98       48.20     10.57 o 
   2   7   6      464.34      493.23     18.83 o 
   3   7   6       93.09       95.78      9.51 o 
   4   7   6      193.72      198.99     13.12 o 
   5   7   6       28.78       26.64      9.79 o 
   6   7   6        0.54        9.42     19.17 o 
 -10   8   6     1342.83     1453.66     55.65 o 
  -9   8   6       31.21       23.15     16.67 o 
  -8   8   6       73.67       94.33     17.50 o 
  -7   8   6      177.10      208.63     25.83 o 
  -6   8   6      744.82      673.17     29.17 o 
  -5   8   6      698.63      708.32     28.42 o 
  -4   8   6      975.56      958.57     29.45 o 
  -3   8   6      188.43      202.50     15.13 o 
  -2   8   6       12.46        8.96      5.39 o 
  -1   8   6        0.89        2.12      6.40 o 
   0   8   6      163.43      163.51     10.41 o 
   1   8   6        7.90        0.71     12.50 o 
   2   8   6       22.63        8.96      9.21 o 
   3   8   6      374.89      391.94     20.40 o 
   4   8   6        1.08       -7.22     10.41 o 
   5   8   6        8.59       15.71     12.00 o 
  -9   9   6        8.28       17.72     11.15 o 
  -8   9   6      339.32      364.65     20.40 o 
  -7   9   6        1.56       -1.56     10.83 o 
  -6   9   6      217.57      219.69     14.00 o 
  -5   9   6      205.69      200.05     15.00 o 
  -4   9   6       75.79       83.59      8.78 o 
  -3   9   6      121.17      129.44      8.30 o 
  -2   9   6       12.14       15.00      7.59 o 
  -1   9   6        3.48        1.03      8.33 o 
   0   9   6       89.07       86.67      9.21 o 
   1   9   6      197.22      187.80     12.80 o 
   2   9   6        3.66        1.25      9.21 o 
   3   9   6       12.84       18.25     10.78 o 
   4   9   6       13.83       20.48     20.83 o 
  -9  10   6      114.92      132.70     35.83 o 
  -8  10   6       52.39       57.42     11.15 o 
  -7  10   6      218.16      221.59     22.50 o 
  -6  10   6      219.54      264.64     17.50 o 
  -5  10   6      137.06      144.23     15.83 o 
  -4  10   6        4.86        2.50      8.25 o 
  -3  10   6       44.37       34.11      8.78 o 
  -2  10   6       35.12       24.00     10.00 o 
  -1  10   6      551.34      571.86     23.97 o 
   0  10   6        1.57        6.67      9.21 o 
   1  10   6      178.85      179.20     13.21 o 
   2  10   6       35.10       44.73     11.61 o 
   3  10   6      152.18      169.64     15.62 o 
  -8  11   6      170.73      163.33     21.67 o 
  -7  11   6      216.50      244.90     16.37 o 
  -6  11   6       57.35       54.54     13.33 o 
  -5  11   6      108.46      113.54     11.78 o 
  -4  11   6        2.48        7.50      9.43 o 
  -3  11   6        0.92       -6.15      9.21 o 
  -2  11   6      274.51      314.56     17.06 o 
  -1  11   6      352.40      347.32     18.24 o 
   0  11   6      181.17      198.06     19.17 o 
   1  11   6       58.44       62.74     12.00 o 
   2  11   6       57.76       68.90     13.56 o 
  -7  12   6      217.09      256.66     26.67 o 
  -6  12   6       26.86       35.00     16.67 o 
  -5  12   6       86.01       80.00     16.67 o 
  -2  12   6       36.47       35.09     10.78 o 
  -1  12   6      291.87      288.66     19.17 o 
   0  12   6        6.70        9.76     12.00 o 
  -2  13   6        7.76       11.67     20.00 o 
   0 -14   7       64.45       72.89     26.67 o 
   1 -14   7      204.85      218.82     20.15 o 
   2 -14   7      470.98      507.68     29.90 o 
   3 -14   7        1.32      -31.67     31.67 o 
   4 -14   7        1.03      -28.33     28.33 o 
   5 -14   7       47.05       18.98     17.56 o 
  -2 -13   7       19.51        7.05     14.13 o 
  -1 -13   7      255.53      274.04     20.94 o 
   0 -13   7       91.08       89.84     16.67 o 
   1 -13   7      175.42      163.35     21.67 o 
   2 -13   7        1.01      -15.83     15.83 o 
   3 -13   7       75.73       70.44     18.75 o 
   4 -13   7       63.94       21.42     16.67 o 
   5 -13   7      135.26      100.66     17.21 o 
   6 -13   7        6.83       14.63     15.11 o 
  -3 -12   7        9.11        8.87     13.07 o 
  -2 -12   7      278.58      275.05     19.41 o 
  -1 -12   7       28.07       26.25     12.86 o 
   0 -12   7       96.04       88.48     14.37 o 
   1 -12   7       29.22       -1.59     16.67 o 
   2 -12   7        1.40      -11.43     11.43 o 
   3 -12   7      261.44      260.75     18.68 o 
   4 -12   7      133.87      105.49     17.50 o 
   5 -12   7      417.01      398.82     38.33 o 
   6 -12   7      467.67      444.26     34.17 o 
   7 -12   7        2.26       14.81     32.50 o 
  -5 -11   7       39.36       45.00     18.33 o 
  -4 -11   7        5.07       -1.73     13.07 o 
  -3 -11   7      145.74      114.78     15.39 o 
  -2 -11   7        1.74        0.45     11.58 o 
  -1 -11   7      629.19      647.27     30.42 o 
   0 -11   7        1.19       -3.89     26.67 o 
   1 -11   7        0.71       -7.78      7.78 o 
   2 -11   7       75.15       66.40      9.26 o 
   3 -11   7       96.74      104.42      9.61 o 
   4 -11   7      186.25      167.91     15.62 o 
   5 -11   7      534.27      425.30     26.34 o 
   6 -11   7      101.32       88.92     15.62 o 
   7 -11   7       25.15       42.41     15.62 o 
   8 -11   7      278.01      273.91     38.33 o 
  -5 -10   7        0.05        5.38     14.13 o 
  -4 -10   7       58.47       63.00     13.07 o 
  -3 -10   7        2.47      -10.76     12.50 o 
  -2 -10   7      422.58      431.60     35.83 o 
  -1 -10   7       16.75       14.65     10.83 o 
   0 -10   7       48.65       41.48      7.71 o 
   1 -10   7     1041.06     1082.72     36.22 o 
   2 -10   7      423.65      418.44     17.62 o 
   3 -10   7      420.38      414.90     18.01 o 
   4 -10   7      560.94      563.04     23.90 o 
   5 -10   7      131.30      128.23     16.67 o 
   6 -10   7      102.66       94.51     14.42 o 
   7 -10   7       45.07       34.33     14.42 o 
   8 -10   7       20.72       13.01     14.78 o 
  -6  -9   7       28.64       26.36     14.37 o 
  -5  -9   7      247.17      224.47     17.88 o 
  -4  -9   7       38.64       38.18     11.58 o 
  -3  -9   7      453.36      432.22     23.12 o 
  -2  -9   7      117.42      115.00     11.58 o 
  -1  -9   7       41.50       41.40      9.84 o 
   0  -9   7       49.45       33.66      6.60 o 
   1  -9   7     1463.50     1493.40     58.12 o 
   2  -9   7      167.29      143.01     11.71 o 
   3  -9   7      879.86      826.83     28.19 o 
   4  -9   7      902.30      848.62     29.16 o 
   5  -9   7      146.89      122.23     20.83 o 
   6  -9   7      156.62      194.00     16.37 o 
   7  -9   7       11.76       25.15     12.80 o 
   8  -9   7      927.56      961.26     68.33 o 
   9  -9   7        8.11       23.74     16.82 o 
  -7  -8   7        0.20       21.67     28.33 o 
  -6  -8   7       97.73       96.60     14.37 o 
  -5  -8   7      192.33      201.43     16.34 o 
  -4  -8   7      162.62      168.35     14.13 o 
  -3  -8   7       10.79       17.78      9.84 o 
  -2  -8   7      163.55      158.67     12.62 o 
  -1  -8   7      979.60     1044.56     34.27 o 
   0  -8   7      468.11      477.60     18.08 o 
   1  -8   7     2202.55     2135.47     65.30 o 
   2  -8   7     1203.40     1149.31     43.05 o 
   3  -8   7      390.64      346.12     18.73 o 
   4  -8   7      154.54      141.88     10.95 o 
   5  -8   7      865.58      794.84     50.00 o 
   6  -8   7       40.56       34.24     22.50 o 
   7  -8   7     1589.14     1496.05     69.17 o 
   8  -8   7       13.45       12.99     14.00 o 
   9  -8   7      707.31      739.76     45.83 o 
  -7  -7   7      393.65      343.33     36.67 o 
  -6  -7   7       72.94       68.73     28.33 o 
  -5  -7   7      828.15      807.04     35.24 o 
  -4  -7   7       46.61       34.12     10.83 o 
  -3  -7   7       66.66       62.63      9.84 o 
  -2  -7   7       63.10       76.06      6.60 o 
  -1  -7   7      218.68      227.00     11.12 o 
   0  -7   7      175.44      193.75      9.53 o 
   1  -7   7     1667.81     1645.70     50.91 o 
   2  -7   7       83.98       73.87      7.20 o 
   3  -7   7      502.42      484.36     17.90 o 
   4  -7   7     1073.01     1004.25     32.35 o 
   5  -7   7        0.15       -8.00      8.00 o 
   6  -7   7     2103.12     2071.60     95.83 o 
   7  -7   7        0.42      -10.78     10.78 o 
   8  -7   7     1245.21     1188.34     60.00 o 
   9  -7   7       85.63       69.20     16.00 o 
  -8  -6   7      183.92      190.21     16.91 o 
  -7  -6   7       76.99       86.95     12.50 o 
  -6  -6   7      654.80      653.47     22.79 o 
  -5  -6   7      170.40      181.05      9.51 o 
  -4  -6   7        4.00        0.18      5.20 o 
  -3  -6   7     1541.94     1515.83     38.97 o 
  -2  -6   7      729.68      705.65     19.20 o 
  -1  -6   7      333.31      301.16     12.67 o 
   0  -6   7     2530.70     2443.08     73.60 o 
   1  -6   7      692.85      624.26     21.03 o 
   2  -6   7      305.57      279.78     12.00 o 
   3  -6   7     2147.94     2176.09     66.27 o 
   4  -6   7       44.10       39.72      5.77 o 
   5  -6   7     2552.50     2322.77    110.83 o 
   6  -6   7        4.46        9.58     10.00 o 
   7  -6   7     1421.86     1457.59     61.28 o 
   8  -6   7      119.68      115.59     14.78 o 
   9  -6   7      273.55      256.51     20.82 o 
  -9  -5   7      147.69      163.77     15.87 o 
  -8  -5   7        0.94        3.03     11.58 o 
  -7  -5   7       16.35       17.89     10.08 o 
  -6  -5   7       59.86       53.54      7.10 o 
  -5  -5   7      150.42      123.02     14.85 o 
  -4  -5   7      571.03      529.30     17.68 o 
  -3  -5   7     1305.44     1232.28     32.06 o 
  -2  -5   7     3204.08     3237.04     80.93 o 
  -1  -5   7     3294.42     3245.03     80.79 o 
   0  -5   7      120.26      163.75      8.30 o 
   1  -5   7      237.68      232.18     10.04 o 
   2  -5   7     4868.86     4974.48    148.44 o 
   3  -5   7        0.20        1.30      3.96 o 
   4  -5   7     5833.69     5961.77    146.50 o 
   5  -5   7        6.55        7.12      4.36 o 
   6  -5   7      247.75      268.36     12.49 o 
   7  -5   7      119.83      139.17     10.23 o 
   8  -5   7       48.86       42.90      9.38 o 
   9  -5   7      308.76      325.00     35.00 o 
  -9  -4   7        0.85      -12.86     12.86 o 
  -8  -4   7       20.22        9.58     10.27 o 
  -7  -4   7       70.72       62.83     10.08 o 
  -6  -4   7       67.16       64.66     12.88 o 
  -5  -4   7      128.34      103.61      6.91 o 
  -4  -4   7      718.16      657.70     18.36 o 
  -3  -4   7       18.59       22.52      3.54 o 
  -2  -4   7     4049.29     4130.92    102.85 o 
  -1  -4   7      784.99      855.16     41.81 o 
   0  -4   7      171.76      154.24      8.82 o 
   1  -4   7     1603.47     1429.70     49.80 o 
   2  -4   7        4.49        4.44      4.41 o 
   3  -4   7     1429.68     1320.03     34.64 o 
   4  -4   7        1.19        1.58      4.81 o 
   5  -4   7     3403.87     3591.67     89.30 o 
   6  -4   7      500.97      540.14     19.86 o 
   7  -4   7      185.67      205.55     11.68 o 
   8  -4   7      394.91      435.75     24.00 o 
   9  -4   7        2.08      -12.32     12.62 o 
  -9  -3   7      184.60      192.94     16.34 o 
  -8  -3   7      536.64      510.67     36.67 o 
  -7  -3   7      150.02      132.71     11.09 o 
  -6  -3   7       26.88       30.51      5.89 o 
  -5  -3   7     1936.93     1950.22     49.34 o 
  -4  -3   7      125.81      112.79      5.77 o 
  -3  -3   7     2846.06     2893.90     72.02 o 
  -2  -3   7      236.11      274.06      8.61 o 
  -1  -3   7      225.52      191.84     16.12 o 
   0  -3   7     9323.53     9872.42    292.88 o 
   1  -3   7        0.16        2.67      1.51 o 
   2  -3   7     3233.65     3220.39    107.05 o 
   3  -3   7       11.73       14.21      3.85 o 
   4  -3   7     1750.90     1662.63     42.12 o 
   5  -3   7       57.44       46.75      5.00 o 
   6  -3   7      450.85      480.09     18.60 o 
   7  -3   7      713.79      754.59     26.47 o 
   8  -3   7        4.91       16.43     11.36 o 
   9  -3   7      797.83      868.65     37.64 o 
 -10  -2   7      200.77      188.77     16.64 o 
  -9  -2   7       55.40       64.91     12.62 o 
  -8  -2   7      126.21      132.64     12.33 o 
  -7  -2   7       34.14       42.03      8.57 o 
  -6  -2   7      685.10      673.32     19.25 o 
  -5  -2   7     2500.44     2626.67     65.85 o 
  -4  -2   7     1364.62     1374.66     35.19 o 
  -3  -2   7        2.34       12.77      3.93 o 
  -2  -2   7      544.93      546.54     30.31 o 
  -1  -2   7     4270.19     4212.67    119.56 o 
   0  -2   7        0.25        1.76      4.12 o 
   1  -2   7     3685.60     3775.79    106.33 o 
   2  -2   7        4.23        4.69      2.39 o 
   3  -2   7    11162.57    12710.97    312.86 o 
   4  -2   7      313.49      304.27     10.42 o 
   5  -2   7      298.85      320.72     12.48 o 
   6  -2   7     1488.03     1549.03     47.80 o 
   7  -2   7       83.93       86.66     11.09 o 
   8  -2   7      559.81      564.68     38.33 o 
   9  -2   7      130.47      123.56     15.39 o 
 -10  -1   7        2.77       11.87     12.86 o 
  -9  -1   7        4.09       16.19     11.36 o 
  -8  -1   7     1403.27     1360.10     50.45 o 
  -7  -1   7     1702.88     1690.01     51.50 o 
  -6  -1   7        5.98        4.83      5.61 o 
  -5  -1   7     1824.21     1860.04     47.34 o 
  -4  -1   7      204.76      197.77      7.49 o 
  -3  -1   7      207.61      215.08     14.67 o 
  -2  -1   7       95.65       69.21      3.24 o 
  -1  -1   7       11.66       12.75      4.33 o 
   0  -1   7    10362.44    10245.03    394.94 o 
   1  -1   7       34.23       32.00      2.83 o 
   2  -1   7     1792.26     1850.86     46.73 o 
   3  -1   7      581.07      592.80     16.37 o 
   4  -1   7     1424.55     1608.64     40.97 o 
   5  -1   7     3294.89     3426.76     86.06 o 
   6  -1   7        0.00       -7.28      7.28 o 
   7  -1   7     2370.78     2382.27    105.83 o 
   8  -1   7       86.54       96.02     14.17 o 
   9  -1   7      215.77      229.36     18.78 o 
 -10   0   7      240.44      217.73     16.64 o 
  -9   0   7        2.97       -6.14     10.08 o 
  -8   0   7      504.86      520.95     20.34 o 
  -7   0   7      756.71      764.03     25.51 o 
  -6   0   7     1598.28     1546.96     46.83 o 
  -5   0   7        4.66        8.25      3.31 o 
  -4   0   7      230.10      218.54      7.75 o 
  -3   0   7     7895.19     8990.61    222.19 o 
  -2   0   7      148.92      176.60      5.94 o 
  -1   0   7     4824.07     4816.01    134.77 o 
   0   0   7        6.83        5.59      3.28 o 
   1   0   7    10460.26    11677.81    336.63 o 
   2   0   7     3091.71     3361.91     83.62 o 
   3   0   7       38.92       22.50      3.68 o 
   4   0   7     4115.69     4236.90    105.67 o 
   5   0   7       88.03       89.18      8.06 o 
   6   0   7     1397.38     1394.05     63.07 o 
   7   0   7        0.09        5.28      9.84 o 
   8   0   7      552.58      549.64     32.50 o 
   9   0   7       63.65       33.00     13.87 o 
 -10   1   7      151.36      130.46     13.87 o 
  -9   1   7      905.14      903.39     36.44 o 
  -8   1   7       25.80        8.28      7.06 o 
  -7   1   7      531.39      567.49     20.11 o 
  -6   1   7      174.54      184.20      8.83 o 
  -5   1   7       20.37       19.05      3.68 o 
  -4   1   7      574.63      452.20     12.99 o 
  -3   1   7        1.71        0.69      2.28 o 
  -2   1   7    14630.57    15355.56    426.52 o 
  -1   1   7       41.82       44.74      3.61 o 
   0   1   7     2301.67     2190.00     69.52 o 
   1   1   7     2590.31     2714.78     79.16 o 
   2   1   7      433.95      445.36     13.09 o 
   3   1   7     2758.84     2939.08     74.00 o 
   4   1   7       11.25       13.47      4.75 o 
   5   1   7     1206.73     1164.86     35.28 o 
   6   1   7      180.50      186.35     12.50 o 
   7   1   7      240.43      209.30     15.11 o 
   8   1   7      374.32      354.71     35.83 o 
 -10   2   7      135.53      132.12     13.87 o 
  -9   2   7       97.78       96.09      9.65 o 
  -8   2   7      912.58      869.73     28.94 o 
  -7   2   7      284.44      284.34     13.20 o 
  -6   2   7       39.21       34.57      5.39 o 
  -5   2   7     6530.95     6605.88    163.30 o 
  -4   2   7        7.59        7.62      2.83 o 
  -3   2   7     4397.63     4282.36    106.06 o 
  -2   2   7      208.43      208.77      8.55 o 
  -1   2   7     4953.88     4935.70    137.91 o 
   0   2   7     2878.82     2790.55     97.30 o 
   1   2   7     1550.09     1584.80     52.25 o 
   2   2   7     1455.68     1458.41     37.27 o 
   3   2   7       80.47       82.52      5.30 o 
   4   2   7     1546.65     1551.39     44.81 o 
   5   2   7       16.23       22.26      6.77 o 
   6   2   7      174.87      161.32     12.49 o 
   7   2   7       54.05       40.66     11.09 o 
   8   2   7      175.94      156.43     15.39 o 
 -10   3   7        4.16       -7.09      9.49 o 
  -9   3   7      283.30      275.99     13.95 o 
  -8   3   7        9.32       -3.16      7.06 o 
  -7   3   7      134.51      128.93      8.83 o 
  -6   3   7     2405.64     2413.41     71.57 o 
  -5   3   7       34.09       34.23      4.42 o 
  -4   3   7     2500.75     2473.15     62.17 o 
  -3   3   7      436.49      441.08     12.82 o 
  -2   3   7     4503.27     4742.43    131.63 o 
  -1   3   7     1876.02     1834.96     52.06 o 
   0   3   7      311.11      316.19     17.43 o 
   1   3   7     2049.12     1912.35     65.23 o 
   2   3   7       39.05       44.46      4.98 o 
   3   3   7     2748.45     2749.40     77.92 o 
   4   3   7        0.66        3.50      5.77 o 
   5   3   7      436.29      390.33     16.34 o 
   6   3   7      108.21       93.91     12.31 o 
   7   3   7       40.11       30.61     19.17 o 
   8   3   7      130.04      133.64     22.50 o 
 -10   4   7      100.34       94.89     11.22 o 
  -9   4   7      127.52      127.18     10.50 o 
  -8   4   7      194.88      199.30     11.02 o 
  -7   4   7     2077.28     1889.46     57.14 o 
  -6   4   7        1.42        5.24      4.85 o 
  -5   4   7     2911.71     3026.54     89.24 o 
  -4   4   7      463.24      480.22     13.98 o 
  -3   4   7     3327.50     3276.56     81.77 o 
  -2   4   7      934.90      883.54     23.11 o 
  -1   4   7     1741.53     1805.25     45.85 o 
   0   4   7     2654.28     2575.23     89.33 o 
   1   4   7      106.52      121.78      9.41 o 
   2   4   7     2514.44     2658.35     92.45 o 
   3   4   7      268.75      306.33     13.20 o 
   4   4   7      823.55      794.48     46.87 o 
   5   4   7      633.86      637.27     22.41 o 
   6   4   7       19.19       18.55      8.92 o 
   7   4   7      122.98      119.47     15.11 o 
 -10   5   7       16.79       18.06      9.49 o 
  -9   5   7       22.47       15.57      8.48 o 
  -8   5   7      487.73      479.93     23.55 o 
  -7   5   7        0.02       -0.10      6.66 o 
  -6   5   7     3182.47     3533.46    103.97 o 
  -5   5   7      201.05      205.09      9.74 o 
  -4   5   7     1148.03     1125.36     29.26 o 
  -3   5   7      261.19      246.50      8.88 o 
  -2   5   7       83.30       83.22      5.26 o 
  -1   5   7     2701.48     2593.41     64.93 o 
   0   5   7       40.93       35.69      4.81 o 
   1   5   7     3742.23     4073.23    132.77 o 
   2   5   7      110.00      115.81      8.06 o 
   3   5   7      183.23      181.65      9.74 o 
   4   5   7      466.72      500.81     19.27 o 
   5   5   7        0.09       -2.65      8.36 o 
   6   5   7      250.68      254.85     14.37 o 
   7   5   7       50.94       57.22     14.17 o 
 -10   6   7       73.99       81.20     12.80 o 
  -9   6   7      691.71      730.92     30.82 o 
  -8   6   7        7.18       12.38      8.00 o 
  -7   6   7      450.48      481.78     25.83 o 
  -6   6   7       27.10       37.19     13.33 o 
  -5   6   7     1651.70     1728.81     62.06 o 
  -4   6   7      526.49      526.54     17.17 o 
  -3   6   7      555.70      532.55     17.52 o 
  -2   6   7     1959.54     1890.92     54.01 o 
  -1   6   7      309.02      313.37     10.39 o 
   0   6   7     1107.80     1094.48     38.18 o 
   1   6   7       13.09       15.89      5.89 o 
   2   6   7      148.91      159.15     10.01 o 
   3   6   7      182.88      199.52     17.96 o 
   4   6   7        0.26       -5.72     10.78 o 
   5   6   7       41.03       44.75     10.41 o 
   6   6   7        0.97        2.89     10.78 o 
 -10   7   7      540.77      567.07     27.63 o 
  -9   7   7        0.24       -9.21      9.21 o 
  -8   7   7     1454.94     1443.11     53.26 o 
  -7   7   7       17.17       14.52      8.00 o 
  -6   7   7     1692.12     1668.15     60.44 o 
  -5   7   7      229.62      246.56     13.51 o 
  -4   7   7        6.46       -0.29      7.53 o 
  -3   7   7     2487.95     2425.94     68.84 o 
  -2   7   7       72.36       72.73      6.05 o 
  -1   7   7     1846.66     1825.72     61.89 o 
   0   7   7       92.94       97.90      9.17 o 
   1   7   7     1260.95     1277.37     44.74 o 
   2   7   7      456.38      461.08     33.33 o 
   3   7   7       37.44       32.58      9.21 o 
   4   7   7      311.94      307.71     17.56 o 
   5   7   7       66.90       60.81     13.33 o 
 -10   8   7        1.04      -10.00     15.00 o 
  -9   8   7      787.18      808.02     35.83 o 
  -8   8   7      100.90      101.39     11.61 o 
  -7   8   7      465.38      476.61     22.02 o 
  -6   8   7      565.33      528.00     23.22 o 
  -5   8   7     1208.24     1212.30     45.24 o 
  -4   8   7     2164.32     2126.88     61.25 o 
  -3   8   7       69.87       69.22      6.74 o 
  -2   8   7      986.53     1022.19     30.93 o 
  -1   8   7       53.60       44.50     25.83 o 
   0   8   7      272.07      311.66     16.37 o 
   1   8   7      129.19      131.08     15.83 o 
   2   8   7       15.89       11.67      9.21 o 
   3   8   7       90.02      100.71     12.00 o 
   4   8   7       49.44       70.69     12.80 o 
   5   8   7       24.47       34.54     12.80 o 
  -9   9   7       40.24       54.49     22.50 o 
  -8   9   7       75.91       92.08     11.67 o 
  -7   9   7      454.00      450.84     22.02 o 
  -6   9   7       51.67       66.20     13.33 o 
  -5   9   7     1635.38     1646.85     60.44 o 
  -4   9   7      359.23      363.13     18.75 o 
  -3   9   7     1421.88     1481.79     43.84 o 
  -2   9   7       79.15       81.29      9.21 o 
  -1   9   7        4.54       -1.19      8.33 o 
   0   9   7      252.05      231.18     15.83 o 
   1   9   7       44.40       58.45     10.41 o 
   2   9   7      206.45      221.41     57.50 o 
   3   9   7       75.93       96.55     20.83 o 
   4   9   7       14.49       14.05     12.00 o 
  -9  10   7      882.83      989.99     53.33 o 
  -8  10   7      172.25      167.93     14.70 o 
  -7  10   7       53.99       55.63     14.17 o 
  -6  10   7      169.11      197.48     26.67 o 
  -5  10   7      119.94      113.15     11.15 o 
  -4  10   7      525.79      584.82     33.33 o 
  -3  10   7      196.45      202.57     13.51 o 
  -2  10   7      175.23      196.31     12.80 o 
  -1  10   7      102.96      107.77     11.61 o 
   0  10   7        5.56        8.89     10.41 o 
   1  10   7      136.64      147.50     16.67 o 
   2  10   7       34.77       44.28     19.17 o 
   3  10   7        0.96        5.00     15.00 o 
  -8  11   7        8.65       19.17     11.78 o 
  -7  11   7      667.08      746.28     32.01 o 
  -6  11   7       32.97       30.83     10.61 o 
  -5  11   7      155.51      154.67     12.33 o 
  -4  11   7      203.19      241.66     20.00 o 
  -3  11   7       37.09       48.30     14.17 o 
  -2  11   7       36.33       40.94     10.41 o 
  -1  11   7       78.72       92.74     12.00 o 
   0  11   7       57.27       81.72     32.50 o 
   1  11   7        1.03       -4.52     12.00 o 
  -6  12   7      117.40      108.33     20.00 o 
  -4  12   7       77.85       74.89     11.15 o 
  -3  12   7      152.32      165.00     16.67 o 
  -2  12   7        0.26        0.96     10.78 o 
  -1  12   7      100.81      134.67     14.42 o 
   0  12   7       58.36       37.95     15.83 o 
   0 -14   8      114.08      128.33     20.00 o 
   1 -14   8      115.72      119.58     59.17 o 
   2 -14   8       18.59      -11.32     57.50 o 
   3 -14   8      512.86      597.94     32.68 o 
   4 -14   8       27.93       27.67     16.64 o 
   5 -14   8      131.40      123.33     23.33 o 
  -2 -13   8       50.39       66.66     21.67 o 
  -1 -13   8        9.26        8.83     14.37 o 
   0 -13   8      372.52      403.43     25.21 o 
   1 -13   8      168.16      143.75     20.00 o 
   2 -13   8      406.39      431.77     50.83 o 
   3 -13   8       39.22       27.17     20.70 o 
   4 -13   8      248.47      239.15     21.21 o 
   5 -13   8      239.78      241.66     21.21 o 
   6 -13   8        4.65        7.65     15.11 o 
  -3 -12   8      139.98      173.33     17.88 o 
  -2 -12   8       31.33       40.67     13.87 o 
  -1 -12   8     1017.13     1108.39     46.44 o 
   0 -12   8       10.21      -13.84     17.50 o 
   1 -12   8      374.89      395.55     23.12 o 
   2 -12   8      122.06      127.47     13.17 o 
   3 -12   8      687.94      670.48     58.65 o 
   4 -12   8      252.98      198.96     18.42 o 
   5 -12   8        0.20        6.81     13.56 o 
   6 -12   8      626.42      571.54     74.17 o 
   7 -12   8       27.18       43.09     16.00 o 
  -4 -11   8        4.46       27.88     25.83 o 
  -3 -11   8        8.34        0.58     11.76 o 
  -2 -11   8      585.28      601.25     29.21 o 
  -1 -11   8       33.36       31.59     11.36 o 
   0 -11   8     1033.71     1113.68     75.83 o 
   1 -11   8      690.48      700.44     27.39 o 
   2 -11   8      310.08      296.51     18.03 o 
   3 -11   8      250.36      251.62     14.01 o 
   4 -11   8       19.74       16.38     13.21 o 
   5 -11   8     1179.36     1107.14     49.45 o 
   6 -11   8       41.44       23.60     14.42 o 
   7 -11   8       14.69       22.41     15.62 o 
   8 -11   8       10.79       27.59     16.82 o 
  -5 -10   8      113.58      126.07     16.91 o 
  -4 -10   8       54.30       40.83     12.86 o 
  -3 -10   8      397.77      405.39     22.78 o 
  -2 -10   8       86.29       96.12     24.17 o 
  -1 -10   8     1181.58     1249.44     49.58 o 
   0 -10   8        7.82        8.92      7.63 o 
   1 -10   8      195.14      214.04     12.05 o 
   2 -10   8      177.13      168.09     10.53 o 
   3 -10   8        3.63       -1.37      7.33 o 
   4 -10   8     1924.43     1852.06     57.81 o 
   5 -10   8       49.56       46.36     12.80 o 
   6 -10   8      745.38      700.33     35.30 o 
   7 -10   8        5.89        9.79     14.00 o 
   8 -10   8        0.85        2.04     15.62 o 
  -6  -9   8      131.05      127.73     16.91 o 
  -5  -9   8        6.63       16.67     12.86 o 
  -4  -9   8      405.93      397.26     25.83 o 
  -3  -9   8        0.09      -10.08     10.08 o 
  -2  -9   8     1050.52     1058.44     42.42 o 
  -1  -9   8       54.49       49.98      7.52 o 
   0  -9   8      892.81      903.29     36.15 o 
   1  -9   8     1086.54     1143.66     42.35 o 
   2  -9   8        2.07        1.80      6.91 o 
   3  -9   8      250.09      245.75     12.67 o 
   4  -9   8       45.39       38.33      7.21 o 
   5  -9   8      523.47      539.93     28.21 o 
   6  -9   8       19.69       25.48     12.00 o 
   7  -9   8      137.28      134.58     15.62 o 
   8  -9   8       32.24       22.82     15.18 o 
   9  -9   8      268.95      251.66     28.33 o 
  -7  -8   8       54.63       50.00     30.00 o 
  -6  -8   8       14.46       10.83     12.86 o 
  -5  -8   8     1230.19     1240.21     55.83 o 
  -4  -8   8        4.78       -7.02     10.08 o 
  -3  -8   8      762.18      753.37     32.43 o 
  -2  -8   8       97.83       91.58     10.08 o 
  -1  -8   8      688.21      696.59     24.45 o 
   0  -8   8     1276.86     1285.03     40.81 o 
   1  -8   8       50.31       54.57      7.75 o 
   2  -8   8     4957.84     5013.57    149.41 o 
   3  -8   8      240.21      214.51     11.02 o 
   4  -8   8     1032.79      975.22     32.35 o 
   5  -8   8       61.65       60.23     11.61 o 
   6  -8   8      137.37      140.81     24.17 o 
   7  -8   8       61.20       55.68     13.21 o 
   8  -8   8       85.00       77.69     15.62 o 
   9  -8   8      339.91      343.72     24.41 o 
  -7  -7   8       65.26       83.33     26.67 o 
  -6  -7   8      328.19      351.01     31.67 o 
  -5  -7   8       37.27       31.76     13.33 o 
  -4  -7   8     1217.27     1186.32     54.17 o 
  -3  -7   8      158.67      141.59     11.36 o 
  -2  -7   8      641.81      608.64     21.75 o 
  -1  -7   8      444.86      462.06     17.11 o 
   0  -7   8       34.63       32.05      5.77 o 
   1  -7   8     1512.64     1507.32     54.84 o 
   2  -7   8      647.19      607.80     21.29 o 
   3  -7   8      554.23      502.70     18.37 o 
   4  -7   8        1.42        1.75      5.77 o 
   5  -7   8      850.64      788.73     35.93 o 
   6  -7   8      168.43      147.95     14.00 o 
   7  -7   8      221.51      203.07     17.06 o 
   8  -7   8      513.44      500.10     29.90 o 
   9  -7   8      391.09      440.55     28.21 o 
  -8  -6   8        5.26       -6.16     11.76 o 
  -7  -6   8      370.49      349.09     19.41 o 
  -6  -6   8       63.24       57.81     11.66 o 
  -5  -6   8      912.78      898.70     28.23 o 
  -4  -6   8        2.65       -0.61      5.20 o 
  -3  -6   8      317.27      300.06     10.44 o 
  -2  -6   8      817.85      870.29     28.63 o 
  -1  -6   8      174.87      178.83      8.76 o 
   0  -6   8     4922.73     4941.84    147.20 o 
   1  -6   8      264.02      231.11     11.02 o 
   2  -6   8     4719.72     4352.07    129.63 o 
   3  -6   8       48.30       49.68      9.35 o 
   4  -6   8      574.55      508.64     18.37 o 
   5  -6   8      338.35      313.06     19.42 o 
   6  -6   8      753.14      704.50     33.57 o 
   7  -6   8      873.58      829.05     50.83 o 
   8  -6   8      610.83      616.71     32.93 o 
   9  -6   8       31.48       44.52     16.00 o 
  -9  -5   8       38.32       27.80     13.07 o 
  -8  -5   8      579.13      633.79     29.57 o 
  -7  -5   8      225.08      228.16     15.39 o 
  -6  -5   8     1676.36     1695.19     49.70 o 
  -5  -5   8       70.29       72.70      8.79 o 
  -4  -5   8      868.45      863.16     26.52 o 
  -3  -5   8      695.46      616.96     17.49 o 
  -2  -5   8      159.63      143.73      9.62 o 
  -1  -5   8      476.90      307.22     14.75 o 
   0  -5   8       60.39       56.29      5.39 o 
   1  -5   8      362.02      354.64     13.25 o 
   2  -5   8       35.77       44.22      5.68 o 
   3  -5   8       24.39       25.42      3.56 o 
   4  -5   8      437.77      420.58     20.21 o 
   5  -5   8      870.78      870.42     23.75 o 
   6  -5   8      237.62      214.35     15.18 o 
   7  -5   8      636.65      687.50     49.17 o 
   8  -5   8        0.89       -2.61     13.21 o 
   9  -5   8      172.28      138.33     28.33 o 
  -9  -4   8      598.01      595.09     28.67 o 
  -8  -4   8       46.89       27.30     11.36 o 
  -7  -4   8      844.80      855.51     37.50 o 
  -6  -4   8      149.43      154.89      8.92 o 
  -5  -4   8      499.46      502.44     15.66 o 
  -4  -4   8     2942.07     2983.53     74.47 o 
  -3  -4   8       21.43       23.75      3.54 o 
  -2  -4   8     7702.06     8133.60    201.14 o 
  -1  -4   8      502.47      478.18     20.01 o 
   0  -4   8      758.99      674.80     22.26 o 
   1  -4   8      105.30      107.53      6.50 o 
   2  -4   8      994.68      951.24     27.79 o 
   3  -4   8      629.72      647.16     17.74 o 
   4  -4   8     1790.71     1956.58     49.58 o 
   5  -4   8      545.91      565.69     16.82 o 
   6  -4   8      701.78      710.22     24.28 o 
   7  -4   8        5.51        7.99      8.33 o 
   8  -4   8      291.27      326.85     20.40 o 
   9  -4   8      178.71      204.53     17.88 o 
  -9  -3   8        2.03      -10.30     11.58 o 
  -8  -3   8      698.48      680.66     29.21 o 
  -7  -3   8      398.81      374.99     19.12 o 
  -6  -3   8      119.90      103.09      7.39 o 
  -5  -3   8      316.85      323.66     11.24 o 
  -4  -3   8       54.67       54.78      4.40 o 
  -3  -3   8     3716.98     3674.28     91.54 o 
  -2  -3   8      377.82      342.52     12.04 o 
  -1  -3   8     5761.70     5945.23    164.54 o 
   0  -3   8       20.66       15.76      2.91 o 
   1  -3   8      197.46      302.59     13.26 o 
   2  -3   8      403.41      383.80     14.67 o 
   3  -3   8     3446.96     3628.92     89.99 o 
   4  -3   8      787.17      792.75     21.76 o 
   5  -3   8     2229.80     2449.42     62.01 o 
   6  -3   8        6.38        6.60      8.66 o 
   7  -3   8       16.02        4.63      9.84 o 
   8  -3   8      158.10      164.99     14.78 o 
   9  -3   8       81.92       85.41     15.11 o 
 -10  -2   8      163.24      179.37     16.64 o 
  -9  -2   8       53.79       57.78     12.62 o 
  -8  -2   8      106.12      116.32     12.33 o 
  -7  -2   8        8.76        9.37      8.57 o 
  -6  -2   8     1339.90     1336.11     41.44 o 
  -5  -2   8        2.45       -0.17      3.92 o 
  -4  -2   8     1263.80     1221.07     31.65 o 
  -3  -2   8      322.16      311.88      9.85 o 
  -2  -2   8       26.16       14.50      4.20 o 
  -1  -2   8        8.02        7.60      2.33 o 
   0  -2   8     1107.02     1176.30     36.64 o 
   1  -2   8      740.23      777.88     29.83 o 
   2  -2   8     1101.84     1015.90     26.13 o 
   3  -2   8      724.54      721.21     19.76 o 
   4  -2   8      428.93      375.43     12.29 o 
   5  -2   8        1.26       -0.25      5.00 o 
   6  -2   8      625.74      660.65     23.30 o 
   7  -2   8      700.86      743.15     31.63 o 
   8  -2   8       23.65       29.85     12.33 o 
   9  -2   8      182.78      191.88     17.56 o 
 -10  -1   8      144.61      131.40     15.39 o 
  -9  -1   8       26.47       18.02     11.36 o 
  -8  -1   8      162.38      152.21     12.33 o 
  -7  -1   8      190.88      172.49     10.29 o 
  -6  -1   8      273.19      285.45     12.73 o 
  -5  -1   8      707.93      734.13     19.91 o 
  -4  -1   8     1047.35     1079.26     27.97 o 
  -3  -1   8      821.62      768.67     25.74 o 
  -2  -1   8      139.65      169.82     13.23 o 
  -1  -1   8      415.83      459.01     12.96 o 
   0  -1   8      143.07      110.91      7.22 o 
   1  -1   8     6306.32     7242.89    209.13 o 
   2  -1   8      737.19      783.12     20.75 o 
   3  -1   8     1690.89     1815.66     46.18 o 
   4  -1   8        8.45        2.76      4.57 o 
   5  -1   8       64.12       55.87      5.61 o 
   6  -1   8      116.82      108.45     10.78 o 
   7  -1   8       12.62        5.93      9.84 o 
   8  -1   8      309.92      333.32     24.17 o 
   9  -1   8        7.60       10.33     13.87 o 
 -10   0   8      104.65      106.13     13.87 o 
  -9   0   8      213.29      202.30     14.78 o 
  -8   0   8     1127.78     1113.34     36.04 o 
  -7   0   8      172.86      180.67     13.20 o 
  -6   0   8     1387.60     1432.51     43.63 o 
  -5   0   8      365.21      369.17     11.44 o 
  -4   0   8     5378.97     6147.03    152.00 o 
  -3   0   8        6.65        8.06      2.73 o 
  -2   0   8       25.56       58.35      3.71 o 
  -1   0   8      174.49      169.14      7.58 o 
   0   0   8     3999.10     3846.37    157.58 o 
   1   0   8      806.36      829.92     21.74 o 
   2   0   8     1648.99     1742.65     44.33 o 
   3   0   8        0.05       -1.11      3.68 o 
   4   0   8     1641.75     1856.98     47.58 o 
   5   0   8      479.10      460.97     16.78 o 
   6   0   8       85.68       86.97      8.38 o 
   7   0   8      780.63      776.88     78.33 o 
   8   0   8        6.73       -0.98     12.33 o 
 -10   1   8       55.48       60.37     13.87 o 
  -9   1   8      258.99      240.31     13.48 o 
  -8   1   8        1.38        4.48      7.06 o 
  -7   1   8     5167.22     5236.03    152.76 o 
  -6   1   8      864.01      875.20     27.71 o 
  -5   1   8       14.58       14.48      3.68 o 
  -4   1   8       12.73       15.40      3.17 o 
  -3   1   8      533.60      521.45     14.35 o 
  -2   1   8      590.29      613.80     18.94 o 
  -1   1   8       51.43       42.81      4.26 o 
   0   1   8     1739.74     1709.63     65.68 o 
   1   1   8     2698.08     2709.24     67.61 o 
   2   1   8       18.98       25.16      3.90 o 
   3   1   8       93.19      108.02      5.59 o 
   4   1   8      719.52      734.01     23.17 o 
   5   1   8       26.23       30.69      8.41 o 
   6   1   8     1648.64     1608.25     64.44 o 
   7   1   8        5.53       -8.42     10.08 o 
   8   1   8      671.86      651.64     45.00 o 
 -10   2   8      386.15      395.35     22.02 o 
  -9   2   8      199.82      168.63     11.50 o 
  -8   2   8      243.87      270.05     13.25 o 
  -7   2   8       84.51       84.29      7.85 o 
  -6   2   8      771.71      790.04     25.26 o 
  -5   2   8       20.82       20.03      3.80 o 
  -4   2   8        4.93       13.85      3.37 o 
  -3   2   8      222.78      214.69      7.56 o 
  -2   2   8     6992.20     7460.14    207.73 o 
  -1   2   8     1264.02     1271.39     37.03 o 
   0   2   8     1795.85     1740.02     42.47 o 
   1   2   8        3.51        0.99      5.29 o 
   2   2   8      989.70     1139.00     29.65 o 
   3   2   8     2111.94     2223.02     78.01 o 
   4   2   8      126.62      130.21      8.55 o 
   5   2   8     1567.00     1573.87     67.31 o 
   6   2   8       36.14       49.04     10.77 o 
   7   2   8      192.90      172.79     15.11 o 
   8   2   8      103.83       87.94     14.78 o 
 -10   3   8       10.80        5.55      9.65 o 
  -9   3   8      756.10      751.59     26.73 o 
  -8   3   8      426.43      439.51     18.14 o 
  -7   3   8      102.06      110.63      8.40 o 
  -6   3   8        9.87        9.37      5.39 o 
  -5   3   8      286.19      313.23     17.26 o 
  -4   3   8      242.92      224.41      8.17 o 
  -3   3   8      526.61      430.04     14.61 o 
  -2   3   8      939.58      926.34     27.28 o 
  -1   3   8     5220.70     5355.27    149.39 o 
   0   3   8      164.41      154.32      7.58 o 
   1   3   8        9.52        9.83      6.78 o 
   2   3   8     1635.11     1732.57     49.66 o 
   3   3   8        0.27        6.47      7.90 o 
   4   3   8     1102.38     1123.38     34.31 o 
   5   3   8       11.92       10.67      7.21 o 
   6   3   8      195.57      191.49     11.89 o 
   7   3   8        4.35       -1.43     15.00 o 
 -10   4   8      268.41      273.05     17.21 o 
  -9   4   8       54.46       52.38     10.00 o 
  -8   4   8      157.84      154.30      9.81 o 
  -7   4   8       83.61       81.68      9.03 o 
  -6   4   8      242.32      255.40     12.26 o 
  -5   4   8      149.05      143.07      7.58 o 
  -4   4   8     5472.49     5458.14    152.52 o 
  -3   4   8     1062.76     1114.37     33.14 o 
  -2   4   8      973.81      900.64     27.05 o 
  -1   4   8      250.72      238.25     10.23 o 
   0   4   8      267.57      251.54     10.72 o 
   1   4   8     2154.88     2249.27     80.63 o 
   2   4   8      138.95      135.16      8.30 o 
   3   4   8      897.92      898.96     35.20 o 
   4   4   8       80.97       73.29      8.06 o 
   5   4   8      291.04      305.31     14.61 o 
   6   4   8      106.34      130.31     14.07 o 
   7   4   8       12.52       25.00     15.00 o 
 -10   5   8      198.28      192.26     15.83 o 
  -9   5   8       35.15       40.84     10.41 o 
  -8   5   8        0.05       -0.71      8.00 o 
  -7   5   8        4.58       11.67     10.83 o 
  -6   5   8      130.04      120.70     17.50 o 
  -5   5   8     1595.08     1579.21     64.17 o 
  -4   5   8      328.90      318.58     12.31 o 
  -3   5   8      583.58      547.28     17.75 o 
  -2   5   8      750.72      721.48     22.61 o 
  -1   5   8      404.78      432.12     15.34 o 
   0   5   8     1557.99     1541.26     44.81 o 
   1   5   8       11.51       20.45      6.40 o 
   2   5   8     1160.67     1131.00     60.83 o 
   3   5   8       20.70        8.46     12.50 o 
   4   5   8      508.38      491.70     22.30 o 
   5   5   8       26.72       26.67     10.41 o 
   6   5   8       39.45       32.50     11.61 o 
 -10   6   8        1.17        5.53     10.78 o 
  -9   6   8        0.32       -5.73      9.21 o 
  -8   6   8      162.17      142.11     11.61 o 
  -7   6   8       75.85       71.37      9.21 o 
  -6   6   8     1618.03     1425.49     52.06 o 
  -5   6   8      138.11      130.85      9.21 o 
  -4   6   8      765.08      729.81     22.83 o 
  -3   6   8      938.27      901.27     27.28 o 
  -2   6   8      215.02      216.27     14.05 o 
  -1   6   8      847.51      825.51     30.12 o 
   0   6   8      219.68      230.66     24.17 o 
   1   6   8     1447.56     1460.33     49.99 o 
   2   6   8        4.36        8.33     11.67 o 
   3   6   8      261.92      266.66     23.33 o 
   4   6   8       10.82       12.35      9.97 o 
   5   6   8      115.35       81.95     12.80 o 
   6   6   8      279.77      293.62     18.75 o 
 -10   7   8        4.03       26.09     23.33 o 
  -9   7   8       45.71       47.14     10.78 o 
  -8   7   8       75.80       94.36     10.41 o 
  -7   7   8      284.96      296.00     16.82 o 
  -6   7   8      118.34      125.54     10.41 o 
  -5   7   8     1222.11     1292.11     47.63 o 
  -4   7   8      432.59      414.21     15.23 o 
  -3   7   8       66.85       58.45      6.36 o 
  -2   7   8      258.37      246.52     11.20 o 
  -1   7   8      104.08      116.93      9.21 o 
   0   7   8     1335.55     1400.16     48.81 o 
   1   7   8        4.14       -7.59      7.59 o 
   2   7   8      671.41      696.99     46.67 o 
   3   7   8      236.83      235.44     15.18 o 
   4   7   8        7.54       11.85     10.41 o 
   5   7   8      155.39      167.57     15.18 o 
  -9   8   8       75.81       93.16     24.17 o 
  -8   8   8      488.20      504.62     23.97 o 
  -7   8   8       70.53       60.37     12.50 o 
  -6   8   8      114.41      143.68     11.61 o 
  -5   8   8       79.21       72.24     10.83 o 
  -4   8   8      176.87      190.17     12.33 o 
  -3   8   8      841.79      841.46     26.31 o 
  -2   8   8       52.98       47.03      6.36 o 
  -1   8   8      852.38      885.11     32.93 o 
   0   8   8       89.86       83.33      9.97 o 
   1   8   8       53.58       39.80      9.97 o 
   2   8   8       69.72       62.33     10.41 o 
   3   8   8        3.28       -2.19     12.50 o 
   4   8   8      109.76      135.36     33.33 o 
  -9   9   8      361.50      359.20     21.59 o 
  -8   9   8        5.74        3.24      9.97 o 
  -7   9   8      562.92      585.10     28.33 o 
  -6   9   8       26.95       40.93      9.43 o 
  -5   9   8      249.81      255.81     15.18 o 
  -4   9   8      390.44      416.94     19.93 o 
  -3   9   8      112.19      112.01      8.30 o 
  -2   9   8      867.23      919.00     34.12 o 
  -1   9   8        9.14       -9.52     14.17 o 
   0   9   8      278.86      263.62     15.18 o 
   1   9   8      207.59      229.04     15.18 o 
   2   9   8      405.36      345.07     19.21 o 
   3   9   8      155.84      166.98     15.62 o 
  -8  10   8      295.12      318.60     18.75 o 
  -7  10   8      241.24      238.53     15.88 o 
  -6  10   8        3.76        1.67      9.43 o 
  -5  10   8      585.15      588.34     25.61 o 
  -4  10   8      252.28      259.88     16.00 o 
  -3  10   8      852.80      940.76     35.30 o 
  -2  10   8        3.96       -6.25      9.21 o 
  -1  10   8       79.26       88.38     11.61 o 
   0  10   8      156.86      172.65     14.17 o 
   1  10   8       49.32       51.31     12.00 o 
   2  10   8       83.85      102.36     14.42 o 
  -7  11   8       10.30       12.72     11.15 o 
  -6  11   8      464.03      499.98     24.41 o 
  -5  11   8       90.68       93.11     11.78 o 
  -4  11   8      626.93      669.99     38.33 o 
  -3  11   8      391.30      431.35     30.83 o 
  -2  11   8      406.05      414.18     21.59 o 
  -1  11   8      193.87      183.68     14.42 o 
   0  11   8        0.46        0.08     11.61 o 
   1  11   8       93.68      102.53     18.33 o 
  -6  12   8       42.98       65.99     15.83 o 
  -5  12   8        8.75       33.33     16.67 o 
  -4  12   8        0.79        3.33     13.33 o 
  -3  12   8      110.97      136.66     16.67 o 
  -2  12   8       19.31        1.33     11.09 o 
  -1  12   8       99.91      123.33     14.42 o 
   0 -14   9        0.13       11.67     16.67 o 
   1 -14   9        0.92      -10.34     15.00 o 
   2 -14   9      137.70      155.34     29.17 o 
   3 -14   9       24.32        9.37     51.67 o 
   4 -14   9      480.50      516.66     43.33 o 
  -2 -13   9       22.13       21.67     28.33 o 
  -1 -13   9      239.84      247.23     19.69 o 
   0 -13   9      347.56      358.48     24.00 o 
   1 -13   9       66.31       59.39     38.33 o 
   2 -13   9        0.10       -9.62     13.26 o 
   3 -13   9      737.58      785.21     58.98 o 
   4 -13   9        8.40        1.11     15.11 o 
   5 -13   9      453.50      436.85     28.71 o 
   6 -13   9      159.30      150.00     25.00 o 
  -3 -12   9      247.58      262.12     20.66 o 
  -2 -12   9      172.47      173.77     16.64 o 
  -1 -12   9       57.42       62.06     12.86 o 
   0 -12   9       36.40       46.98     15.00 o 
   1 -12   9       87.51      108.72     31.67 o 
   2 -12   9      528.02      559.87     23.30 o 
   3 -12   9       15.57       -6.81     11.03 o 
   4 -12   9      739.63      761.08     38.18 o 
   5 -12   9      262.42      259.86     54.17 o 
   6 -12   9       54.97       52.80     16.37 o 
   7 -12   9      366.57      351.37     39.17 o 
  -4 -11   9       18.26       42.80     17.50 o 
  -3 -11   9       16.62       24.17     12.86 o 
  -2 -11   9      257.01      240.59     17.56 o 
  -1 -11   9      475.45      496.53     25.57 o 
   0 -11   9       22.80        4.21     11.36 o 
   1 -11   9     1108.79     1120.96     37.72 o 
   2 -11   9      436.03      379.37     21.85 o 
   3 -11   9      752.00      757.70     27.66 o 
   4 -11   9      342.71      343.95     22.96 o 
   5 -11   9      121.61       94.75     14.78 o 
   6 -11   9      846.97      919.32     52.50 o 
   7 -11   9        7.27       40.55     15.62 o 
  -5 -10   9      196.15      233.15     19.41 o 
  -4 -10   9        3.49        8.33     12.86 o 
  -3 -10   9       68.14       56.34     12.62 o 
  -2 -10   9     1006.91     1038.50     43.33 o 
  -1 -10   9       19.74       17.37     10.08 o 
   0 -10   9     1983.36     2080.31     83.59 o 
   1 -10   9      120.96      120.78      9.91 o 
   2 -10   9      642.80      639.83     31.78 o 
   3 -10   9        9.50        8.02     12.89 o 
   4 -10   9      271.25      241.54     12.68 o 
   5 -10   9     1064.61      946.41     60.83 o 
   6 -10   9        6.78        9.09     12.80 o 
   7 -10   9     1107.51     1104.53     50.63 o 
   8 -10   9        3.72        0.00     15.62 o 
  -6  -9   9       83.01       89.61     15.64 o 
  -5  -9   9      311.56      319.32     20.34 o 
  -4  -9   9      115.28       98.04     12.86 o 
  -3  -9   9      326.99      346.37     20.00 o 
  -2  -9   9        2.83        8.98      9.84 o 
  -1  -9   9     1299.86     1340.77     43.30 o 
   0  -9   9       13.34       16.23      8.54 o 
   1  -9   9     1769.63     1762.34     76.05 o 
   2  -9   9     2289.16     2263.14     89.21 o 
   3  -9   9      102.09       92.54      8.23 o 
   4  -9   9     1375.43     1392.89     60.20 o 
   5  -9   9        4.84       -1.30     10.41 o 
   6  -9   9     2199.47     2067.68    111.66 o 
   7  -9   9        8.81        5.83     14.00 o 
   8  -9   9        8.40       10.13     15.18 o 
  -7  -8   9       40.71       60.00     30.00 o 
  -6  -8   9       13.38       -1.67     20.00 o 
  -5  -8   9      134.39      117.71     13.87 o 
  -4  -8   9      784.79      764.61     33.63 o 
  -3  -8   9       96.49       90.35     11.36 o 
  -2  -8   9      896.44      855.84     28.88 o 
  -1  -8   9       76.59       80.29      7.77 o 
   0  -8   9     1980.88     1997.29     61.42 o 
   1  -8   9      216.48      202.85     12.85 o 
   2  -8   9       48.52       44.07      6.77 o 
   3  -8   9     1339.80     1184.41     50.02 o 
   4  -8   9        8.59       10.02      6.18 o 
   5  -8   9     3227.02     2915.85    125.83 o 
   6  -8   9       11.04       10.33     11.61 o 
   7  -8   9      600.70      582.64     31.75 o 
   8  -8   9      391.96      359.15     35.83 o 
   9  -8   9        0.81       -2.99     16.82 o 
  -7  -7   9       37.39       11.67     26.67 o 
  -6  -7   9        1.63        6.82     11.67 o 
  -5  -7   9      748.57      722.49     32.43 o 
  -4  -7   9        0.78        1.57     10.83 o 
  -3  -7   9      963.48      970.46     50.00 o 
  -2  -7   9        2.95        2.64      5.89 o 
  -1  -7   9     1998.11     2021.10     65.08 o 
   0  -7   9      381.60      352.23     20.29 o 
   1  -7   9      236.23      213.83     13.63 o 
   2  -7   9     4938.86     4855.59    186.44 o 
   3  -7   9       26.70       20.39      6.04 o 
   4  -7   9      694.44      682.99     23.77 o 
   5  -7   9       31.08       24.41      9.97 o 
   6  -7   9      464.21      436.81     32.50 o 
   7  -7   9      383.89      334.12     21.78 o 
   8  -7   9       43.82       40.67     14.42 o 
   9  -7   9      190.46      200.58     20.40 o 
  -8  -6   9       23.86       26.67     26.67 o 
  -7  -6   9       46.74       83.33     25.00 o 
  -6  -6   9      306.44      302.71     14.37 o 
  -5  -6   9       57.22       50.56     10.08 o 
  -4  -6   9     2376.40     2357.42     85.89 o 
  -3  -6   9        3.58       -4.11      5.89 o 
  -2  -6   9     1517.84     1508.27     49.49 o 
  -1  -6   9      592.30      594.63     20.59 o 
   0  -6   9      219.70      226.11     13.09 o 
   1  -6   9     6480.62     6608.48    196.59 o 
   2  -6   9       17.05       16.15      5.39 o 
   3  -6   9     7303.06     7136.46    212.77 o 
   4  -6   9       30.43       23.14      6.25 o 
   5  -6   9      852.04      820.25     47.50 o 
   6  -6   9      193.15      177.45     14.70 o 
   7  -6   9        9.80        0.75     11.61 o 
   8  -6   9      445.96      487.11     29.39 o 
   9  -6   9       19.19        5.00     25.00 o 
  -8  -5   9       41.07       46.19     15.00 o 
  -7  -5   9      129.42      111.04     11.58 o 
  -6  -5   9       53.24       48.93      7.43 o 
  -5  -5   9     1078.09     1108.10     33.13 o 
  -4  -5   9       67.80       63.97      5.55 o 
  -3  -5   9     1984.78     1920.75     48.73 o 
  -2  -5   9     2023.12     2015.00     50.97 o 
  -1  -5   9      257.51      238.34     10.78 o 
   0  -5   9     3302.73     3301.24     99.75 o 
   1  -5   9       10.36        8.08      4.42 o 
   2  -5   9     2999.52     2907.65     87.57 o 
   3  -5   9      126.11      113.24      7.33 o 
   4  -5   9      317.36      304.31     13.95 o 
   5  -5   9      994.06      963.48     31.82 o 
   6  -5   9      348.59      360.81     22.30 o 
   7  -5   9      842.12      857.30     39.47 o 
   8  -5   9       75.06       78.53     20.83 o 
   9  -5   9      461.59      498.33     46.67 o 
  -9  -4   9       75.41       59.24     13.07 o 
  -8  -4   9      374.20      365.14     20.00 o 
  -7  -4   9      145.53      126.69     11.36 o 
  -6  -4   9     1091.41     1113.24     33.56 o 
  -5  -4   9      247.52      232.20      9.61 o 
  -4  -4   9     1809.31     1709.53     43.80 o 
  -3  -4   9      832.09      828.08     22.43 o 
  -2  -4   9      130.18      116.97      5.30 o 
  -1  -4   9     3832.91     3898.70     96.92 o 
   0  -4   9        9.84        1.39      2.97 o 
   1  -4   9     8378.84     8529.19    208.91 o 
   2  -4   9       71.49       66.16      4.19 o 
   3  -4   9     3796.52     3791.14     94.88 o 
   4  -4   9      748.72      771.89     21.05 o 
   5  -4   9      623.74      626.93     18.51 o 
   6  -4   9     1152.29     1257.32     54.76 o 
   7  -4   9      134.43      141.65     13.36 o 
   8  -4   9      834.90      834.99     58.33 o 
   9  -4   9       18.00       20.00     23.33 o 
  -9  -3   9      472.89      498.03     25.90 o 
  -8  -3   9        3.51        3.51     10.08 o 
  -7  -3   9     1166.74     1225.34     51.67 o 
  -6  -3   9      217.17      206.78     13.99 o 
  -5  -3   9     2570.13     2541.50     64.02 o 
  -4  -3   9     1574.54     1597.72     40.96 o 
  -3  -3   9      169.54      158.49      7.46 o 
  -2  -3   9     5252.06     4949.66    175.85 o 
  -1  -3   9       55.43       59.36      3.56 o 
   0  -3   9     1709.41     1390.34     48.01 o 
   1  -3   9      127.04      138.29     12.26 o 
   2  -3   9      209.71      204.15      7.69 o 
   3  -3   9     1284.78     1306.05     33.74 o 
   4  -3   9        3.96        4.07      5.05 o 
   5  -3   9     1956.80     2035.49     51.87 o 
   6  -3   9       98.05      104.42      8.92 o 
   7  -3   9      152.27      162.31     13.56 o 
   8  -3   9        1.88        8.10     15.83 o 
   9  -3   9        0.45        0.33     13.87 o 
 -10  -2   9      415.88      405.94     23.62 o 
  -9  -2   9       30.31       28.57     15.00 o 
  -8  -2   9     1251.45     1242.24     46.85 o 
  -7  -2   9      687.86      696.90     24.76 o 
  -6  -2   9     1304.60     1345.70     41.68 o 
  -5  -2   9     1935.38     1971.75     50.02 o 
  -4  -2   9       86.00       84.21      5.17 o 
  -3  -2   9    10617.12    10900.89    269.12 o 
  -2  -2   9        0.48        0.67      4.81 o 
  -1  -2   9    11824.67    12358.28    302.55 o 
   0  -2   9        3.37       -5.86      6.10 o 
   1  -2   9      361.57      331.32     17.08 o 
   2  -2   9     1566.92     1658.50     49.56 o 
   3  -2   9      297.08      328.31     12.26 o 
   4  -2   9     2119.68     2212.51     56.03 o 
   5  -2   9      242.74      270.68     10.74 o 
   6  -2   9      328.69      342.30     18.78 o 
   7  -2   9        2.69        2.19     19.17 o 
   8  -2   9        4.22       -1.14     12.33 o 
   9  -2   9        7.91        8.93     25.83 o 
 -10  -1   9       21.30       12.92     22.50 o 
  -9  -1   9      839.37      913.95     36.84 o 
  -8  -1   9       99.88       97.83     11.09 o 
  -7  -1   9     1363.04     1359.72     42.41 o 
  -6  -1   9     2196.49     2269.09     67.67 o 
  -5  -1   9      200.26      196.09      7.96 o 
  -4  -1   9     2634.21     2736.80     68.78 o 
  -3  -1   9       35.12       38.02      4.09 o 
  -2  -1   9     5100.46     4870.10    121.48 o 
  -1  -1   9      588.51      647.34     36.69 o 
   0  -1   9     3970.27     3883.23    172.97 o 
   1  -1   9     2895.67     2989.38     74.39 o 
   2  -1   9       83.45      113.47      5.37 o 
   3  -1   9     1238.98     1260.30     32.58 o 
   4  -1   9      373.21      380.17     12.52 o 
   5  -1   9      884.96      906.08     25.13 o 
   6  -1   9      180.38      204.64     18.33 o 
   7  -1   9        5.03       12.37     10.78 o 
   8  -1   9      175.42      181.11     16.34 o 
 -10   0   9      253.19      225.42     16.64 o 
  -9   0   9      138.86      122.98     14.17 o 
  -8   0   9      173.56      151.93     10.50 o 
  -7   0   9      534.52      539.60     20.11 o 
  -6   0   9        2.84        0.10      5.86 o 
  -5   0   9     4754.55     4836.84    119.65 o 
  -4   0   9       25.90       27.51      3.59 o 
  -3   0   9     1957.29     1892.54     58.22 o 
  -2   0   9      152.54      150.40     13.06 o 
  -1   0   9       17.99       33.93      4.86 o 
   0   0   9     3518.18     3315.48    127.94 o 
   1   0   9      721.65      758.07     20.58 o 
   2   0   9     2058.24     2164.78     54.79 o 
   3   0   9        4.40        4.08      4.04 o 
   4   0   9      861.20      894.14     24.81 o 
   5   0   9        1.22        9.34      6.60 o 
   6   0   9        0.06       -4.92      7.77 o 
   7   0   9        5.97       17.67     11.09 o 
   8   0   9      332.89      327.83     20.82 o 
 -10   1   9       29.51       25.58     12.62 o 
  -9   1   9      182.09      173.80     11.73 o 
  -8   1   9       83.61       87.20      9.05 o 
  -7   1   9        4.73       -4.53      6.40 o 
  -6   1   9       62.14       64.24      6.60 o 
  -5   1   9      107.29      110.13      5.51 o 
  -4   1   9     1168.13     1220.95     31.65 o 
  -3   1   9        2.97        1.28      3.25 o 
  -2   1   9      780.17      743.75     22.41 o 
  -1   1   9     1308.84     1230.05     36.06 o 
   0   1   9       34.76       29.51      4.75 o 
   1   1   9      641.80      585.71     16.59 o 
   2   1   9      869.81      990.81     26.47 o 
   3   1   9      724.75      812.82     28.48 o 
   4   1   9      211.28      239.04     11.20 o 
   5   1   9        0.55       -4.54      6.60 o 
   6   1   9      175.09      172.65     10.90 o 
   7   1   9       26.11       36.67     11.09 o 
   8   1   9       54.95       57.40     16.67 o 
 -10   2   9      265.52      223.33     20.00 o 
  -9   2   9      587.88      596.83     22.78 o 
  -8   2   9       31.25       16.43      7.28 o 
  -7   2   9     3971.13     3888.88    114.25 o 
  -6   2   9      179.61      163.54      8.55 o 
  -5   2   9     2510.55     2652.42     66.53 o 
  -4   2   9      114.17      109.54      5.00 o 
  -3   2   9     4165.29     4585.88    128.50 o 
  -2   2   9     1457.15     1388.86     39.95 o 
  -1   2   9       19.10       27.18      4.62 o 
   0   2   9     1281.25     1216.27     36.06 o 
   1   2   9      948.07      997.89     35.73 o 
   2   2   9      699.34      749.90     20.86 o 
   3   2   9      146.48      166.66      9.27 o 
   4   2   9       12.98       20.89      6.60 o 
   5   2   9       29.74       37.03      8.06 o 
   6   2   9      183.26      186.93     12.90 o 
   7   2   9      166.26      174.20     16.00 o 
 -10   3   9      328.42      342.89     20.34 o 
  -9   3   9        2.32        1.37     12.50 o 
  -8   3   9     1279.47     1264.35     47.25 o 
  -7   3   9       49.91       53.56      8.33 o 
  -6   3   9     7192.79     7186.54    247.44 o 
  -5   3   9       91.93       94.41      8.00 o 
  -4   3   9        5.87       16.93      4.10 o 
  -3   3   9     1972.35     1966.24     56.17 o 
  -2   3   9      360.51      339.47     14.02 o 
  -1   3   9     2240.48     2274.95     64.73 o 
   0   3   9      190.69      228.66     10.50 o 
   1   3   9     1436.73     1388.99     58.76 o 
   2   3   9       60.09       51.09      9.17 o 
   3   3   9       76.64       74.62     12.50 o 
   4   3   9     1031.07     1073.26     42.50 o 
   5   3   9      206.30      216.36     14.70 o 
   6   3   9       12.50       18.14     10.83 o 
   7   3   9      304.66      261.66     23.33 o 
 -10   4   9       17.17       17.00     11.09 o 
  -9   4   9     1681.71     1775.37     65.27 o 
  -8   4   9       12.38       14.00      8.32 o 
  -7   4   9      304.56      363.82     23.33 o 
  -6   4   9      567.52      548.06     23.22 o 
  -5   4   9      496.55      510.60     21.21 o 
  -4   4   9     1313.30     1239.98     36.48 o 
  -3   4   9       54.55       57.10      5.08 o 
  -2   4   9     1146.19     1112.32     32.70 o 
  -1   4   9     1701.78     1800.62     51.43 o 
   0   4   9      518.14      515.46     17.75 o 
   1   4   9        3.02       -2.20      8.38 o 
   2   4   9        3.67       11.15      7.59 o 
   3   4   9       20.28       16.90      8.00 o 
   4   4   9      500.54      496.41     22.30 o 
   5   4   9      138.39      142.34     12.80 o 
   6   4   9      163.31      161.67     30.00 o 
 -10   5   9      217.46      185.51     14.78 o 
  -9   5   9       16.97       31.08      9.56 o 
  -8   5   9     1053.82     1060.76     40.45 o 
  -7   5   9       45.75       49.99      8.00 o 
  -6   5   9      122.78      110.63      9.21 o 
  -5   5   9      919.53      918.37     34.83 o 
  -4   5   9      189.02      190.05      8.55 o 
  -3   5   9      569.46      523.34     17.52 o 
  -2   5   9        6.66       10.56      4.81 o 
  -1   5   9      601.46      569.21     23.75 o 
   0   5   9      369.05      393.36     15.15 o 
   1   5   9       82.50       94.67      8.78 o 
   2   5   9      210.12      205.52     12.33 o 
   3   5   9      258.36      267.66     15.18 o 
   4   5   9       58.13       57.83     10.41 o 
   5   5   9      100.39       96.39     12.80 o 
   6   5   9        5.64       25.24     12.33 o 
 -10   6   9        5.21        0.79     10.78 o 
  -9   6   9      249.70      226.65     15.62 o 
  -8   6   9       69.18       59.21     13.33 o 
  -7   6   9      152.17      161.76     11.61 o 
  -6   6   9      172.56      156.66     11.15 o 
  -5   6   9      127.61      141.01     10.41 o 
  -4   6   9      354.83      316.91     12.67 o 
  -3   6   9     1361.97     1349.23     39.73 o 
  -2   6   9      644.39      660.48     21.64 o 
  -1   6   9        4.67        7.94      5.59 o 
   0   6   9       56.49       56.87      9.17 o 
   1   6   9       77.36       63.06      8.78 o 
   2   6   9      529.60      537.84     23.48 o 
   3   6   9        0.79       -4.90      9.21 o 
   4   6   9      179.78      168.59     15.83 o 
   5   6   9       25.65       34.25     11.61 o 
 -10   7   9        7.16      -15.00     15.00 o 
  -9   7   9       11.16       19.44     10.41 o 
  -8   7   9       49.87       44.61     10.83 o 
  -7   7   9      299.99      299.27     19.17 o 
  -6   7   9        5.78        5.90      7.59 o 
  -5   7   9      427.42      393.96     19.21 o 
  -4   7   9       50.16       56.92      6.36 o 
  -3   7   9      276.40      253.17     11.12 o 
  -2   7   9        4.05        1.11      5.77 o 
  -1   7   9      219.03      180.71     13.33 o 
   0   7   9       33.40       29.29      8.00 o 
   1   7   9      400.46      422.65     20.60 o 
   2   7   9       85.03       73.33     11.15 o 
   3   7   9      216.48      206.49     15.18 o 
   4   7   9        4.80       19.00     11.61 o 
   5   7   9       27.56       31.67     20.00 o 
  -9   8   9        1.33      -10.41     10.41 o 
  -8   8   9       69.47       68.33     11.15 o 
  -7   8   9      105.91      100.46     11.15 o 
  -6   8   9      471.24      501.28     23.22 o 
  -5   8   9      252.02      238.89     16.67 o 
  -4   8   9      120.42      110.74      9.97 o 
  -3   8   9       13.23        9.25      6.89 o 
  -2   8   9      292.46      284.98     20.42 o 
  -1   8   9       51.43       42.48     17.50 o 
   0   8   9      193.83      190.64     12.80 o 
   1   8   9       25.86       11.08     18.33 o 
   2   8   9      283.26      268.08     24.17 o 
   3   8   9        0.71       -3.58     11.61 o 
   4   8   9        1.29       10.61     15.83 o 
  -9   9   9       56.20       71.67     16.67 o 
  -8   9   9       32.44       23.77     11.15 o 
  -7   9   9      196.76      207.67     16.67 o 
  -6   9   9        4.92       11.22      8.78 o 
  -5   9   9      126.03      130.86     11.61 o 
  -4   9   9      117.59      125.92     11.15 o 
  -3   9   9      122.68      119.07     10.78 o 
  -2   9   9       49.28       62.96      9.56 o 
  -1   9   9       50.64       70.66     10.41 o 
   0   9   9       69.99       80.41     11.61 o 
   1   9   9      226.32      240.51     21.67 o 
   2   9   9        0.76       -3.50     11.61 o 
   3   9   9       50.93       25.51     13.21 o 
  -8  10   9      307.80      312.71     19.17 o 
  -7  10   9       34.52       26.84     11.15 o 
  -6  10   9       66.59       66.67     11.15 o 
  -5  10   9        4.55        7.50     10.83 o 
  -4  10   9       10.77        0.44      8.78 o 
  -3  10   9        9.50       12.79      7.58 o 
  -2  10   9      481.79      496.10     22.78 o 
  -1  10   9        3.82       14.26     10.41 o 
   0  10   9      102.03      114.63     15.00 o 
   1  10   9       11.93       23.09     12.00 o 
   2  10   9       15.42        6.67     16.67 o 
  -7  11   9        5.12       19.30     11.15 o 
  -6  11   9       50.46       33.60     11.15 o 
  -5  11   9        1.37       -3.33     11.67 o 
  -4  11   9        0.83       -1.67     15.00 o 
  -3  11   9      172.64      197.95     14.42 o 
  -2  11   9      146.61      177.60     14.42 o 
  -1  11   9       72.04       97.58     13.21 o 
   0  11   9        1.26      -21.43     25.00 o 
  -5  12   9       60.57       65.00     16.67 o 
  -4  12   9      193.84      258.33     21.67 o 
  -3  12   9       33.70       18.33     15.00 o 
   1 -14  10      181.23      200.00     23.33 o 
   2 -14  10        1.04        6.32     15.00 o 
   3 -14  10        1.25      -18.02     19.96 o 
   4 -14  10       53.04       78.33     21.67 o 
  -1 -13  10       77.27       75.56     15.64 o 
   0 -13  10      134.08      119.51     15.87 o 
   1 -13  10       14.24      -13.07     13.07 o 
   2 -13  10        0.02       -6.61     10.64 o 
   3 -13  10      319.96      319.60     19.74 o 
   4 -13  10      173.71      151.75     18.78 o 
   5 -13  10       32.10       21.72     16.82 o 
  -3 -12  10       92.04      107.25     20.00 o 
  -2 -12  10       15.86        2.97     12.62 o 
  -1 -12  10       35.49       15.21     12.86 o 
   0 -12  10        0.14        1.59     15.00 o 
   1 -12  10        6.52        1.48      9.61 o 
   2 -12  10      199.28      200.05     13.33 o 
   3 -12  10      295.62      293.78     25.43 o 
   4 -12  10      327.37      325.62     22.78 o 
   5 -12  10      316.31      296.73     47.50 o 
   6 -12  10        5.14       -3.52     15.62 o 
  -4 -11  10      247.48      271.92     36.67 o 
  -3 -11  10      418.96      427.30     24.83 o 
  -2 -11  10      209.28      213.36     16.34 o 
  -1 -11  10        0.28        7.94     11.36 o 
   0 -11  10      313.49      341.17     20.82 o 
   1 -11  10      137.57      119.63     14.62 o 
   2 -11  10      188.21      181.64     12.39 o 
   3 -11  10      204.27      217.88     12.85 o 
   4 -11  10      500.70      486.74     70.00 o 
   5 -11  10        0.08       -1.52     13.21 o 
   6 -11  10       82.74       66.34     14.78 o 
   7 -11  10      362.19      341.85     69.17 o 
  -5 -10  10       98.03      112.66     15.39 o 
  -4 -10  10        3.05        0.62     14.17 o 
  -3 -10  10       53.98       44.59     12.62 o 
  -2 -10  10       72.00       89.73     19.17 o 
  -1 -10  10      189.23      196.90     30.00 o 
   0 -10  10      948.66      970.56     53.17 o 
   1 -10  10      241.70      266.96     13.38 o 
   2 -10  10       14.25        0.40      8.04 o 
   3 -10  10      451.99      476.67     33.78 o 
   4 -10  10       49.56       26.90      8.36 o 
   5 -10  10      164.37      149.19     15.18 o 
   6 -10  10      611.06      604.03     35.83 o 
   7 -10  10        3.99       12.20     14.42 o 
   8 -10  10      493.23      515.16     49.17 o 
  -6  -9  10      373.07      383.60     24.83 o 
  -5  -9  10       45.05       45.44     12.86 o 
  -4  -9  10      321.81      286.61     18.78 o 
  -3  -9  10      120.82      111.18     12.62 o 
  -2  -9  10       30.44       32.50      9.84 o 
  -1  -9  10       27.68       17.84      7.39 o 
   0  -9  10     1179.42     1168.33     52.25 o 
   1  -9  10      544.40      532.68     24.51 o 
   2  -9  10      720.79      699.06     27.72 o 
   3  -9  10      452.38      361.58     31.84 o 
   4  -9  10      236.76      214.68     12.10 o 
   5  -9  10      802.17      801.47     57.50 o 
   6  -9  10        0.75      -12.33     12.33 o 
   7  -9  10     1003.33     1086.79     82.50 o 
   8  -9  10       17.40       13.89     20.00 o 
  -7  -8  10      236.15      280.00     36.67 o 
  -6  -8  10       27.74       31.28     14.13 o 
  -5  -8  10        2.43      -11.36     11.36 o 
  -4  -8  10       37.51       17.00     14.17 o 
  -3  -8  10        1.29       -9.84      9.84 o 
  -2  -8  10     1371.92     1369.57     44.00 o 
  -1  -8  10     2133.83     2173.45     70.68 o 
   0  -8  10      696.64      678.15     27.46 o 
   1  -8  10     1073.11     1061.22     37.03 o 
   2  -8  10      744.64      734.20     25.71 o 
   3  -8  10       84.64       84.56     10.11 o 
   4  -8  10       47.80       54.13      8.06 o 
   5  -8  10       18.55        4.81     10.41 o 
   6  -8  10     1344.05     1267.81     54.21 o 
   7  -8  10        1.16       -1.01     15.00 o 
   8  -8  10      479.17      530.42     63.33 o 
  -7  -7  10      233.41      203.33     31.67 o 
  -6  -7  10       92.52       80.01     13.87 o 
  -5  -7  10       19.72       17.94     11.36 o 
  -4  -7  10      555.78      556.46     26.42 o 
  -3  -7  10       21.20       18.82      6.91 o 
  -2  -7  10      940.01      959.57     32.90 o 
  -1  -7  10      249.45      248.40     12.09 o 
   0  -7  10      833.83      821.40     45.24 o 
   1  -7  10      501.45      527.12     21.32 o 
   2  -7  10      665.62      616.85     22.00 o 
   3  -7  10     3631.46     3357.64    101.27 o 
   4  -7  10        3.57        2.33      6.60 o 
   5  -7  10     1643.95     1628.16    109.17 o 
   6  -7  10       29.94       35.25     11.61 o 
   7  -7  10     1038.80      989.86     80.83 o 
   8  -7  10      118.23      141.50     17.56 o 
  -8  -6  10        1.35       11.67     26.67 o 
  -7  -6  10      287.38      225.00     30.00 o 
  -6  -6  10       46.76       47.77     11.36 o 
  -5  -6  10       28.84       34.04      9.84 o 
  -4  -6  10       23.10       21.12      7.77 o 
  -3  -6  10     1618.85     1587.46     49.39 o 
  -2  -6  10       36.46       38.49      6.60 o 
  -1  -6  10      654.50      584.46     20.32 o 
   0  -6  10       10.35       17.08      5.39 o 
   1  -6  10      615.19      602.59     21.29 o 
   2  -6  10      641.12      614.88     31.45 o 
   3  -6  10        5.38        7.23      5.61 o 
   4  -6  10     1761.42     1593.96     49.94 o 
   5  -6  10       17.22       21.96      9.97 o 
   6  -6  10     1880.35     1815.71    130.83 o 
   7  -6  10      140.91      124.16     19.17 o 
   8  -6  10      234.50      236.47     26.67 o 
   9  -6  10      650.12      691.66     55.00 o 
  -8  -5  10        1.92       -4.55     11.58 o 
  -7  -5  10       56.53       65.17     10.43 o 
  -6  -5  10      287.58      278.43     14.56 o 
  -5  -5  10      659.02      671.75     24.77 o 
  -4  -5  10     1468.67     1442.71     37.74 o 
  -3  -5  10       55.12       64.65      4.85 o 
  -2  -5  10      820.71      796.55     26.69 o 
  -1  -5  10      178.65      168.02      8.55 o 
   0  -5  10      549.18      522.58     18.37 o 
   1  -5  10     1027.87      888.88     28.63 o 
   2  -5  10       67.12       63.38      6.36 o 
   3  -5  10     5968.77     5839.48    174.59 o 
   4  -5  10       57.64       46.81      6.86 o 
   5  -5  10      187.22      192.99     11.02 o 
   6  -5  10      223.27      231.03     17.06 o 
   7  -5  10      149.94      163.33     16.37 o 
   8  -5  10      757.98      788.32     56.67 o 
   9  -5  10        1.06      -23.33     23.33 o 
  -9  -4  10       37.82       45.60     13.07 o 
  -8  -4  10       20.31       10.56     11.36 o 
  -7  -4  10      198.87      190.96     13.87 o 
  -6  -4  10       16.24       20.11     11.02 o 
  -5  -4  10      588.33      554.86     16.79 o 
  -4  -4  10      192.42      168.21      7.90 o 
  -3  -4  10     1621.68     1573.94     40.42 o 
  -2  -4  10       32.13       47.21      5.05 o 
  -1  -4  10      287.35      270.63      9.22 o 
   0  -4  10     1275.89     1148.04     35.67 o 
   1  -4  10       45.44       54.42      3.62 o 
   2  -4  10     7366.12     7735.29    245.49 o 
   3  -4  10        7.42        4.29      3.67 o 
   4  -4  10     3873.63     4090.14    101.69 o 
   5  -4  10      487.69      488.15     15.67 o 
   6  -4  10      252.83      248.24     17.06 o 
   7  -4  10      433.90      496.14     27.68 o 
   8  -4  10       23.92       45.00     21.67 o 
   9  -4  10      486.15      501.66     46.67 o 
  -9  -3  10       13.98       13.03     11.58 o 
  -8  -3  10       87.62       75.14     11.36 o 
  -7  -3  10        1.92        5.10     16.67 o 
  -6  -3  10      499.21      526.38     16.66 o 
  -5  -3  10        2.60       -1.01      4.56 o 
  -4  -3  10      827.04      827.47     22.75 o 
  -3  -3  10      497.06      492.68     15.21 o 
  -2  -3  10      424.62      418.18     14.19 o 
  -1  -3  10     4930.78     5108.14    126.26 o 
   0  -3  10       14.33        5.00      6.01 o 
   1  -3  10     3637.40     3764.14    112.35 o 
   2  -3  10        2.05        7.16      3.56 o 
   3  -3  10     1417.29     1511.26     38.82 o 
   4  -3  10     1429.26     1550.99     39.96 o 
   5  -3  10       15.59       18.99      5.46 o 
   6  -3  10     1755.08     1899.12     57.87 o 
   7  -3  10       59.01       68.60     12.00 o 
   8  -3  10      726.82      760.42     33.63 o 
  -9  -2  10        3.74       -5.08     11.36 o 
  -8  -2  10      521.03      510.93     24.35 o 
  -7  -2  10      733.65      734.89     25.75 o 
  -6  -2  10      875.59      868.52     28.69 o 
  -5  -2  10      756.73      751.20     20.89 o 
  -4  -2  10      157.69      172.31      7.32 o 
  -3  -2  10      497.40      470.36     15.88 o 
  -2  -2  10     2050.03     1927.09     53.16 o 
  -1  -2  10        1.37        0.38      2.98 o 
   0  -2  10     4091.36     3740.72    171.29 o 
   1  -2  10      209.96      230.95     12.03 o 
   2  -2  10     4590.77     4902.72    121.20 o 
   3  -2  10      681.04      731.42     20.13 o 
   4  -2  10     1292.58     1405.72     36.59 o 
   5  -2  10     1508.28     1646.39     43.04 o 
   6  -2  10      469.46      487.17     23.22 o 
   7  -2  10      735.36      765.90     44.17 o 
   8  -2  10        6.17       17.97     13.21 o 
 -10  -1  10       94.42      103.67     14.13 o 
  -9  -1  10      151.34      153.73     13.87 o 
  -8  -1  10      711.34      716.28     30.03 o 
  -7  -1  10       76.15       83.87      8.29 o 
  -6  -1  10      443.42      443.26     16.91 o 
  -5  -1  10        6.15        8.31      4.32 o 
  -4  -1  10      504.37      505.50     14.65 o 
  -3  -1  10     3341.17     3419.15    106.09 o 
  -2  -1  10      104.17      107.14      5.00 o 
  -1  -1  10     6581.04     6453.49    180.03 o 
   0  -1  10       34.76       30.61      6.74 o 
   1  -1  10      720.24      598.77     17.02 o 
   2  -1  10      508.23      549.90     19.73 o 
   3  -1  10       17.37       20.31      4.75 o 
   4  -1  10     2481.19     2611.98     66.09 o 
   5  -1  10       57.51       65.03      7.58 o 
   6  -1  10     1402.83     1435.60     70.83 o 
   7  -1  10       21.69       25.48     12.00 o 
   8  -1  10        4.45        5.14     13.21 o 
 -10   0  10       10.95      -13.33     13.33 o 
  -9   0  10      547.52      550.62     25.57 o 
  -8   0  10        1.35       -3.68      7.44 o 
  -7   0  10      668.84      637.73     24.89 o 
  -6   0  10     3017.00     3085.43     90.73 o 
  -5   0  10      235.51      239.12      9.29 o 
  -4   0  10     3465.54     3643.26     90.98 o 
  -3   0  10        0.89        5.13      2.98 o 
  -2   0  10    11753.09    12024.56    334.50 o 
  -1   0  10       98.91      104.45      5.77 o 
   0   0  10     6590.00     6530.11    226.61 o 
   1   0  10      420.71      386.50     12.27 o 
   2   0  10       14.36       15.46      4.29 o 
   3   0  10     2807.95     3031.50     76.24 o 
   4   0  10        6.30        5.11      5.53 o 
   5   0  10     1332.84     1370.95     41.33 o 
   6   0  10       28.75       21.90      8.21 o 
   7   0  10       27.38       20.24     12.00 o 
   8   0  10      188.49      205.87     22.50 o 
 -10   1  10       80.58       80.00     15.00 o 
  -9   1  10       26.58       24.54     20.83 o 
  -8   1  10      623.09      666.06     28.00 o 
  -7   1  10      832.08      879.73     34.04 o 
  -6   1  10      796.41      797.13     31.23 o 
  -5   1  10     3581.84     3740.66    105.54 o 
  -4   1  10        1.40        1.46      4.26 o 
  -3   1  10     3260.91     3214.48     90.29 o 
  -2   1  10      363.63      369.44     13.38 o 
  -1   1  10     2341.15     2340.82     66.90 o 
   0   1  10     2812.82     2609.84     63.04 o 
   1   1  10     1012.09     1049.10     46.93 o 
   2   1  10     4305.70     4506.16    126.55 o 
   3   1  10        2.70        0.87      5.29 o 
   4   1  10      670.23      690.27     22.93 o 
   5   1  10       39.57       33.56      7.58 o 
   6   1  10      323.48      327.92     15.58 o 
   7   1  10       19.90       36.67     16.67 o 
   8   1  10        4.61       53.33     20.00 o 
 -10   2  10        7.51       -1.33     11.09 o 
  -9   2  10      259.34      257.26     16.00 o 
  -8   2  10       16.43       15.00      8.33 o 
  -7   2  10      102.42      101.93      9.56 o 
  -6   2  10      765.18      731.43     28.83 o 
  -5   2  10      109.89      102.81      6.25 o 
  -4   2  10     5974.38     5970.54    166.73 o 
  -3   2  10       79.65       74.05      5.61 o 
  -2   2  10     1097.75     1000.40     29.66 o 
  -1   2  10     1097.78     1022.32     30.63 o 
   0   2  10      148.05      165.71     12.80 o 
   1   2  10     4992.69     4847.24    135.33 o 
   2   2  10      222.94      211.20     10.50 o 
   3   2  10     1539.62     1583.99     54.71 o 
   4   2  10      517.50      543.99     23.48 o 
   5   2  10      316.51      309.74     17.06 o 
   6   2  10      136.92      126.50     14.17 o 
   7   2  10        0.11       16.67     15.00 o 
 -10   3  10      399.27      422.62     22.78 o 
  -9   3  10      276.70      305.00     18.01 o 
  -8   3  10       27.94       23.33      8.32 o 
  -7   3  10      386.70      433.93     20.00 o 
  -6   3  10       71.43       69.51     13.33 o 
  -5   3  10      172.11      164.75     10.41 o 
  -4   3  10        2.12        6.04      4.26 o 
  -3   3  10      374.93      414.26     14.83 o 
  -2   3  10      836.05      761.02     23.39 o 
  -1   3  10      200.63      195.11      8.95 o 
   0   3  10     2150.93     2141.32     61.82 o 
   1   3  10        2.47        4.96      6.29 o 
   2   3  10      563.85      578.32     31.67 o 
   3   3  10        7.09        3.10      8.00 o 
   4   3  10      194.04      184.49     12.80 o 
   5   3  10       14.63       34.41     14.17 o 
   6   3  10        0.49       -5.56     10.41 o 
   7   3  10      256.67      225.00     23.33 o 
 -10   4  10       18.53        1.32     10.78 o 
  -9   4  10       60.07       36.43     13.33 o 
  -8   4  10      944.96      960.16     37.64 o 
  -7   4  10       14.16        5.00     11.67 o 
  -6   4  10     4813.58     4613.54    160.55 o 
  -5   4  10      139.30      133.94      9.21 o 
  -4   4  10     1097.90     1109.49     33.34 o 
  -3   4  10      946.78      880.86     27.28 o 
  -2   4  10     1334.03     1407.38     40.93 o 
  -1   4  10     1685.10     1631.89     48.26 o 
   0   4  10       30.48       35.98      5.86 o 
   1   4  10     1264.83     1199.61     42.38 o 
   2   4  10        0.48        5.13      9.17 o 
   3   4  10       67.17       61.50      9.97 o 
   4   4  10       40.45       32.16      9.97 o 
   5   4  10       13.91        9.63     10.41 o 
   6   4  10       11.32       40.24     12.33 o 
 -10   5  10        4.06        5.26     17.50 o 
  -9   5  10      572.13      550.90     25.21 o 
  -8   5  10        9.25       13.12     11.67 o 
  -7   5  10     1259.04     1219.61     45.65 o 
  -6   5  10      196.22      154.65     10.78 o 
  -5   5  10     4316.51     4192.86    146.13 o 
  -4   5  10     1318.64     1213.73     36.48 o 
  -3   5  10       36.48       35.49      5.61 o 
  -2   5  10     3033.51     3017.87     84.99 o 
  -1   5  10      111.07      103.07      7.33 o 
   0   5  10     2010.83     2059.18     59.65 o 
   1   5  10      496.35      478.56     21.67 o 
   2   5  10      347.19      330.48     18.24 o 
   3   5  10      163.49      153.04     12.80 o 
   4   5  10       48.95       38.15     11.15 o 
   5   5  10      670.79      759.99     46.67 o 
   6   5  10       16.30       15.00     20.00 o 
 -10   6  10      275.83      271.31     18.42 o 
  -9   6  10        0.82       -4.81     10.41 o 
  -8   6  10     2033.71     2144.99     77.67 o 
  -7   6  10       64.04       65.58     10.83 o 
  -6   6  10       26.65       30.71      8.00 o 
  -5   6  10     1870.76     1862.83     67.26 o 
  -4   6  10      268.49      261.09     12.00 o 
  -3   6  10     2451.26     2351.51     67.24 o 
  -2   6  10      174.22      162.35      8.55 o 
  -1   6  10     1141.49     1124.30     33.67 o 
   0   6  10       69.88       66.39      8.78 o 
   1   6  10       23.55       16.56     10.83 o 
   2   6  10      297.38      304.21     32.50 o 
   3   6  10        9.05        2.78     10.41 o 
   4   6  10       54.07       51.51     12.33 o 
   5   6  10       23.63       29.85     12.80 o 
  -9   7  10      270.71      267.79     21.67 o 
  -8   7  10      103.33      117.86     12.33 o 
  -7   7  10      688.17      651.12     32.50 o 
  -6   7  10      663.22      682.82     28.42 o 
  -5   7  10       42.54       43.84      8.78 o 
  -4   7  10     1426.85     1444.12     42.87 o 
  -3   7  10      100.08      109.62      7.98 o 
  -2   7  10      388.77      392.66     15.90 o 
  -1   7  10      437.06      430.98     19.93 o 
   0   7  10       88.23       77.29      9.97 o 
   1   7  10       31.10       32.84      9.97 o 
   2   7  10       18.62       40.50     10.41 o 
   3   7  10      122.95      142.34     14.70 o 
   4   7  10        0.54      -11.61     11.61 o 
  -9   8  10       75.11       75.22     12.80 o 
  -8   8  10      115.68      125.36     12.80 o 
  -7   8  10      359.80      354.88     20.40 o 
  -6   8  10      102.91      122.02     11.61 o 
  -5   8  10      499.32      497.23     23.22 o 
  -4   8  10       40.66       49.29      8.78 o 
  -3   8  10      203.65      205.70     10.38 o 
  -2   8  10       57.94       70.42      9.21 o 
  -1   8  10       61.65       59.02      9.21 o 
   0   8  10      176.47      178.45     13.21 o 
   1   8  10        0.29       -2.78     10.41 o 
   2   8  10      118.01      136.29     14.00 o 
   3   8  10       36.50       10.91     12.80 o 
  -8   9  10      305.21      365.72     37.50 o 
  -7   9  10       29.15       47.58     11.15 o 
  -6   9  10      542.18      540.35     25.00 o 
  -5   9  10        7.52       -0.67      8.78 o 
  -4   9  10      242.26      258.20     15.18 o 
  -3   9  10      257.12      261.07     25.83 o 
  -2   9  10       29.58       41.77     11.67 o 
  -1   9  10      137.60      142.35     12.80 o 
   0   9  10       10.91       21.58     10.78 o 
   1   9  10       89.49       97.43     13.51 o 
   2   9  10       30.55       28.77     15.83 o 
  -7  10  10       90.85      103.62     15.00 o 
  -6  10  10       27.13       22.50     12.50 o 
  -5  10  10      425.74      467.18     23.22 o 
  -4  10  10        7.60       26.67     13.33 o 
  -3  10  10        9.84       19.63     11.67 o 
  -2  10  10       44.25       50.21     10.78 o 
  -1  10  10        6.65       -3.52     10.41 o 
   0  10  10      113.84      107.37     14.00 o 
   1  10  10        3.71       -4.39     15.00 o 
  -6  11  10       87.37       91.74     12.80 o 
  -5  11  10      146.53      168.33     18.33 o 
  -4  11  10       42.55       40.00     16.67 o 
  -3  11  10       12.54       16.67     13.33 o 
  -2  11  10        0.79       -3.60     10.78 o 
  -1  11  10       57.90       42.58     12.80 o 
   2 -14  11      344.90      404.99     33.33 o 
   3 -14  11        0.66      -13.33     18.33 o 
  -1 -13  11      157.67      230.65     19.41 o 
   0 -13  11       45.47       50.99     14.37 o 
   1 -13  11      507.98      572.22     31.13 o 
   2 -13  11        3.07       -8.48     10.64 o 
   3 -13  11      218.72      237.69     23.03 o 
   4 -13  11      102.01      130.63     18.42 o 
   5 -13  11        0.48        2.47     16.82 o 
  -3 -12  11        0.21       12.67     13.87 o 
  -2 -12  11      751.32      837.49     37.64 o 
  -1 -12  11       53.37       70.08     13.87 o 
   0 -12  11      766.52      839.40     37.64 o 
   1 -12  11        7.43        1.95     10.06 o 
   2 -12  11      302.77      298.65     16.02 o 
   3 -12  11      330.21      320.45     17.32 o 
   4 -12  11        5.30        5.64     15.18 o 
   5 -12  11      343.45      390.54     26.50 o 
   6 -12  11      113.15      118.39     21.67 o 
  -4 -11  11      236.08      257.20     22.50 o 
  -3 -11  11      490.96      514.73     27.63 o 
  -2 -11  11      296.04      326.30     20.82 o 
  -1 -11  11      517.28      565.23     40.83 o 
   0 -11  11       12.64        5.61      9.05 o 
   1 -11  11      214.87      223.27     13.55 o 
   2 -11  11      614.02      599.99     24.22 o 
   3 -11  11        3.02        7.88     15.21 o 
   4 -11  11     1341.09     1339.25     82.50 o 
   5 -11  11      116.13       83.10     14.78 o 
   6 -11  11      202.36      169.68     18.01 o 
   7 -11  11        0.69        4.05     33.33 o 
  -5 -10  11       32.17       41.92     14.13 o 
  -4 -10  11       53.28       53.80     19.17 o 
  -3 -10  11        9.12        1.51     21.67 o 
  -2 -10  11      551.65      593.62     40.83 o 
  -1 -10  11      523.65      514.46     21.53 o 
   0 -10  11        3.94        3.06      8.38 o 
   1 -10  11      292.10      294.91     14.95 o 
   2 -10  11       11.05       10.43      8.23 o 
   3 -10  11      981.95      991.69     49.49 o 
   4 -10  11      161.82      161.46     11.40 o 
   5 -10  11      772.34      687.41     34.75 o 
   6 -10  11        1.77       -2.01     14.00 o 
   7 -10  11        1.09        2.18     15.18 o 
  -6  -9  11      300.26      303.80     21.57 o 
  -5  -9  11       76.11       72.79     21.67 o 
  -4  -9  11      161.45      136.44     15.00 o 
  -3  -9  11      876.99      850.89     36.02 o 
  -2  -9  11      585.88      578.47     26.80 o 
  -1  -9  11      324.25      319.15     15.66 o 
   0  -9  11      242.14      247.93     16.59 o 
   1  -9  11      246.32      230.56     16.63 o 
   2  -9  11       29.20       15.55      7.77 o 
   3  -9  11      106.06      106.48      9.24 o 
   4  -9  11      639.35      670.56     36.79 o 
   5  -9  11        5.14       -7.63     13.33 o 
   6  -9  11       17.80        7.90     13.51 o 
   7  -9  11      127.54      105.94     16.37 o 
   8  -9  11      299.35      298.47     23.48 o 
  -7  -8  11      261.64      248.33     35.00 o 
  -6  -8  11      908.85      934.79     44.17 o 
  -5  -8  11        0.81        5.23     12.33 o 
  -4  -8  11      465.28      426.59     27.50 o 
  -3  -8  11       43.47       29.17      9.84 o 
  -2  -8  11       55.19       59.41      8.21 o 
  -1  -8  11      228.21      211.68     11.47 o 
   0  -8  11       52.29       42.90      7.58 o 
   1  -8  11     3364.63     3289.95    137.88 o 
   2  -8  11      275.53      277.35     13.40 o 
   3  -8  11      257.08      244.19     13.17 o 
   4  -8  11        3.32        2.13      7.06 o 
   5  -8  11      107.52       80.16     12.80 o 
   6  -8  11      130.91      128.41     15.18 o 
   7  -8  11      532.07      520.22     30.57 o 
   8  -8  11      102.72      108.27     16.82 o 
  -7  -7  11      380.28      391.66     40.00 o 
  -6  -7  11        0.23      -11.58     11.58 o 
  -5  -7  11      691.45      695.59     31.23 o 
  -4  -7  11        9.01        7.41     11.67 o 
  -3  -7  11      485.93      483.73     19.58 o 
  -2  -7  11     2156.96     2169.02     73.24 o 
  -1  -7  11        1.96       -0.10      5.86 o 
   0  -7  11     1184.19     1175.02     37.63 o 
   1  -7  11      569.30      537.97     25.22 o 
   2  -7  11     1399.87     1379.95     60.90 o 
   3  -7  11        0.16        0.84      6.60 o 
   4  -7  11      317.60      228.82     11.76 o 
   5  -7  11       80.98       69.21     20.00 o 
   6  -7  11      642.35      645.62     63.33 o 
   7  -7  11      110.26      117.02     20.00 o 
   8  -7  11      405.01      450.93     55.83 o 
  -8  -6  11       93.41       90.00     28.33 o 
  -7  -6  11       23.30       15.00     23.33 o 
  -6  -6  11      541.54      564.34     50.83 o 
  -5  -6  11      551.38      603.32     28.42 o 
  -4  -6  11       16.97       13.09      7.77 o 
  -3  -6  11      280.66      266.31     13.20 o 
  -2  -6  11        2.14       -3.53      5.86 o 
  -1  -6  11     4869.85     4839.85    184.16 o 
   0  -6  11      799.55      771.98     26.64 o 
   1  -6  11     1968.88     1851.27     56.71 o 
   2  -6  11       11.87        9.41      5.86 o 
   3  -6  11     1353.44     1275.58     43.75 o 
   4  -6  11      467.45      446.05     20.28 o 
   5  -6  11       46.55       41.13      8.55 o 
   6  -6  11      428.29      403.20     24.14 o 
   7  -6  11      573.99      542.37     30.03 o 
   8  -6  11       14.40       32.18     28.33 o 
  -8  -5  11       18.90        1.67     25.00 o 
  -7  -5  11      253.51      281.93     17.56 o 
  -6  -5  11      206.84      204.24     10.53 o 
  -5  -5  11      349.72      343.10     12.91 o 
  -4  -5  11     1227.34     1178.81     38.45 o 
  -3  -5  11      525.04      514.84     19.35 o 
  -2  -5  11      667.63      637.74     22.51 o 
  -1  -5  11      246.97      255.87     11.47 o 
   0  -5  11      847.11      810.45     26.40 o 
   1  -5  11        0.47       -4.90      5.08 o 
   2  -5  11      962.05      926.35     30.27 o 
   3  -5  11       90.47       85.71      7.58 o 
   4  -5  11     2709.29     2631.77     80.23 o 
   5  -5  11      103.17      102.51      9.53 o 
   6  -5  11      486.49      499.18     30.00 o 
   7  -5  11       18.95       11.67     19.17 o 
   8  -5  11       40.41       46.67     23.33 o 
  -9  -4  11       64.08       63.81     13.07 o 
  -8  -4  11      216.05      228.91     17.50 o 
  -7  -4  11      112.85      114.98     11.36 o 
  -6  -4  11      630.46      610.84     20.97 o 
  -5  -4  11     1276.76     1312.53     34.59 o 
  -4  -4  11      139.30      137.71      6.71 o 
  -3  -4  11      876.98      858.80     23.41 o 
  -2  -4  11      593.39      601.83     16.87 o 
  -1  -4  11        9.79        8.04      3.62 o 
   0  -4  11        2.12        4.64      5.58 o 
   1  -4  11      121.90      117.62      7.23 o 
   2  -4  11      191.89      183.63      9.18 o 
   3  -4  11      537.62      517.97     19.35 o 
   4  -4  11       41.90       37.26      7.33 o 
   5  -4  11      472.79      496.32     20.06 o 
   6  -4  11       74.73       65.62     12.00 o 
   7  -4  11      273.84      261.66     28.33 o 
   8  -4  11      161.99      155.00     26.67 o 
  -9  -3  11      390.54      385.12     26.67 o 
  -8  -3  11        1.85       -0.53     10.08 o 
  -7  -3  11       16.40       -4.02      8.78 o 
  -6  -3  11      206.61      223.82      9.88 o 
  -5  -3  11      352.06      370.19     13.09 o 
  -4  -3  11     3446.66     3476.84     87.16 o 
  -3  -3  11      609.75      619.77     24.54 o 
  -2  -3  11      152.50      159.62      7.00 o 
  -1  -3  11       43.74       47.11      4.13 o 
   0  -3  11      363.46      350.22     17.62 o 
   1  -3  11      256.24      250.70     14.88 o 
   2  -3  11      930.43      945.66     35.56 o 
   3  -3  11      551.70      590.67     17.20 o 
   4  -3  11     2165.90     2312.93     58.88 o 
   5  -3  11       10.23       12.85      6.24 o 
   6  -3  11       82.00      108.69      9.74 o 
   7  -3  11      181.88      210.00     16.00 o 
   8  -3  11       10.22      -15.00     21.67 o 
  -9  -2  11        5.93       -5.48     11.36 o 
  -8  -2  11       35.00       35.96     10.08 o 
  -7  -2  11      312.14      308.06     14.46 o 
  -6  -2  11      294.62      303.44     13.93 o 
  -5  -2  11      344.07      352.94     12.08 o 
  -4  -2  11      194.88      177.57      7.56 o 
  -3  -2  11      501.88      475.81     13.91 o 
  -2  -2  11       14.93       11.58      3.45 o 
  -1  -2  11      156.34      175.30      9.38 o 
   0  -2  11      325.79      280.86     20.20 o 
   1  -2  11      928.29      877.45     23.57 o 
   2  -2  11      466.25      493.57     15.64 o 
   3  -2  11     2073.39     2295.49     66.88 o 
   4  -2  11       45.58       60.78      6.10 o 
   5  -2  11      514.43      597.96     21.65 o 
   6  -2  11      472.80      483.66     23.62 o 
   7  -2  11       14.36        7.25     14.17 o 
   8  -2  11      132.53      142.34     16.00 o 
 -10  -1  11        9.08       -5.00     13.33 o 
  -9  -1  11       51.34       45.00     13.33 o 
  -8  -1  11      676.50      700.39     29.57 o 
  -7  -1  11      182.98      160.20     10.50 o 
  -6  -1  11      108.00      124.27     17.50 o 
  -5  -1  11      427.68      436.40     13.80 o 
  -4  -1  11       67.48       67.07      5.65 o 
  -3  -1  11       22.12       27.83      8.13 o 
  -2  -1  11     1156.07     1086.08     34.04 o 
  -1  -1  11      419.79      383.02     13.69 o 
   0  -1  11     3147.53     3018.16    126.92 o 
   1  -1  11      332.23      326.14     13.05 o 
   2  -1  11      701.65      783.23     21.56 o 
   3  -1  11       12.05       21.23      5.06 o 
   4  -1  11       48.69       63.72      6.43 o 
   5  -1  11     1473.93     1560.51     57.23 o 
   6  -1  11       36.36       44.80     10.41 o 
   7  -1  11      804.72      803.41     37.50 o 
   8  -1  11       23.32       33.33     18.33 o 
 -10   0  11       12.15       -8.33     13.33 o 
  -9   0  11      297.22      286.66     21.67 o 
  -8   0  11       27.76       33.44      9.84 o 
  -7   0  11     1341.87     1359.20     50.86 o 
  -6   0  11      333.70      318.35     16.34 o 
  -5   0  11     1811.82     1749.21     50.55 o 
  -4   0  11        4.67        7.53      4.75 o 
  -3   0  11       11.89       11.59      3.94 o 
  -2   0  11      373.14      352.53     13.05 o 
  -1   0  11     1765.37     1705.16     49.36 o 
   0   0  11       73.78       76.34      5.53 o 
   1   0  11     1077.14     1066.50     43.96 o 
   2   0  11      572.52      623.88     20.89 o 
   3   0  11      827.18      908.99     28.80 o 
   4   0  11      602.94      667.90     27.50 o 
   5   0  11      242.20      243.85     14.70 o 
   6   0  11      651.57      725.41     36.67 o 
   7   0  11      109.62      113.33     18.33 o 
 -10   1  11      359.14      383.33     28.33 o 
  -9   1  11      115.42      112.38     12.33 o 
  -8   1  11      633.01      580.77     25.57 o 
  -7   1  11      200.14      191.66     12.33 o 
  -6   1  11      242.53      269.34     14.42 o 
  -5   1  11      163.69      164.11     11.57 o 
  -4   1  11      116.54      119.46      6.77 o 
  -3   1  11      828.50      787.20     24.57 o 
  -2   1  11     1946.37     1941.85     55.76 o 
  -1   1  11      512.57      509.96     17.32 o 
   0   1  11     1696.37     1605.55     46.78 o 
   1   1  11      272.76      273.39     24.76 o 
   2   1  11        3.88        1.96      6.04 o 
   3   1  11      437.50      471.13     17.75 o 
   4   1  11       12.06        7.62      8.00 o 
   5   1  11     1144.17     1180.66     60.83 o 
   6   1  11       13.81       10.49      9.97 o 
   7   1  11      335.13      378.33     30.00 o 
 -10   2  11       99.14       83.16     12.62 o 
  -9   2  11      175.51      171.87     25.00 o 
  -8   2  11      135.95      121.08     11.09 o 
  -7   2  11       68.64       79.03      9.56 o 
  -6   2  11        8.84        2.31      7.07 o 
  -5   2  11     4527.18     4365.80    122.32 o 
  -4   2  11      482.21      491.23     16.78 o 
  -3   2  11     1705.22     1709.42     49.15 o 
  -2   2  11        1.59        0.32      4.62 o 
  -1   2  11     3722.57     3928.55    110.97 o 
   0   2  11      241.50      241.18     11.69 o 
   1   2  11     1207.19     1230.07     43.19 o 
   2   2  11      538.63      513.57     33.84 o 
   3   2  11       14.15       15.56     20.83 o 
   4   2  11      950.63      978.67     36.48 o 
   5   2  11        0.16       -5.78     15.00 o 
   6   2  11      294.82      309.16     18.86 o 
   7   2  11       73.85       76.67     18.33 o 
 -10   3  11        7.13       12.33     11.09 o 
  -9   3  11       12.31        5.28      9.84 o 
  -8   3  11       20.68       40.00      9.56 o 
  -7   3  11       21.90       35.54      8.32 o 
  -6   3  11     1159.54     1124.35     42.04 o 
  -5   3  11       12.03       14.03      6.78 o 
  -4   3  11     1914.50     1939.37     55.76 o 
  -3   3  11      232.79      229.89     11.37 o 
  -2   3  11      743.71      726.02     23.17 o 
  -1   3  11      602.22      629.00     24.12 o 
   0   3  11      183.47      169.81     14.49 o 
   1   3  11     2600.98     2507.81     78.85 o 
   2   3  11      129.65      138.76     11.15 o 
   3   3  11     1303.85     1229.98     61.67 o 
   4   3  11        1.19        9.22      8.78 o 
   5   3  11       81.57       74.07     12.33 o 
   6   3  11       72.12       63.56     22.50 o 
 -10   4  11      165.45      168.62     15.83 o 
  -9   4  11        6.30       -6.67      9.56 o 
  -8   4  11        5.60       19.48      9.21 o 
  -7   4  11        6.60        1.43      8.00 o 
  -6   4  11        4.12        1.67      6.78 o 
  -5   4  11      414.62      400.53     23.33 o 
  -4   4  11      357.33      344.62     13.85 o 
  -3   4  11     2817.26     2787.74     79.57 o 
  -2   4  11      114.68      105.58      7.72 o 
  -1   4  11      151.91      129.33      8.30 o 
   0   4  11      895.60      881.93     28.26 o 
   1   4  11      145.94      141.29     25.83 o 
   2   4  11     1653.01     1685.09     58.26 o 
   3   4  11       19.14       15.78      9.97 o 
   4   4  11      508.78      514.99     36.67 o 
   5   4  11      400.22      400.59     25.00 o 
   6   4  11       48.87       45.60     20.00 o 
 -10   5  11      171.35      190.00     26.67 o 
  -9   5  11       10.83        2.96     10.41 o 
  -8   5  11      511.40      530.56     24.83 o 
  -7   5  11      100.74       76.71      9.21 o 
  -6   5  11      374.38      432.60     20.82 o 
  -5   5  11      188.10      165.09     11.61 o 
  -4   5  11       17.64       17.50      6.05 o 
  -3   5  11       10.81        8.24      5.61 o 
  -2   5  11        6.60        5.92      5.61 o 
  -1   5  11      954.22      928.37     28.80 o 
   0   5  11        3.38        0.51      7.59 o 
   1   5  11      547.07      530.65     36.67 o 
   2   5  11       14.87        6.67      9.21 o 
   3   5  11      153.24      161.49     14.00 o 
   4   5  11       60.23       71.22     12.80 o 
   5   5  11       16.54        2.54     12.33 o 
  -9   6  11       84.47      104.86     13.21 o 
  -8   6  11       28.17       26.76      9.56 o 
  -7   6  11      616.62      603.43     26.03 o 
  -6   6  11       56.39       38.77     15.83 o 
  -5   6  11     2052.12     1964.81     70.85 o 
  -4   6  11       11.71        4.83      6.05 o 
  -3   6  11       17.69       26.07      6.36 o 
  -2   6  11      649.99      611.71     20.99 o 
  -1   6  11      174.85      190.81     12.50 o 
   0   6  11      350.29      341.25     32.50 o 
   1   6  11       77.00       52.35     10.83 o 
   2   6  11      430.78      431.84     22.30 o 
   3   6  11       40.78       49.85     22.50 o 
   4   6  11        8.32       -5.87     12.33 o 
  -9   7  11       21.78       17.42     11.61 o 
  -8   7  11      393.57      404.70     22.02 o 
  -7   7  11        2.50        6.77      9.21 o 
  -6   7  11      145.02      150.78     13.33 o 
  -5   7  11      370.27      351.56     18.01 o 
  -4   7  11     1093.97     1039.24     32.37 o 
  -3   7  11      960.39      937.13     29.55 o 
  -2   7  11       41.41       41.98      7.33 o 
  -1   7  11     1200.10     1260.29     44.60 o 
   0   7  11       10.50       11.46      9.21 o 
   1   7  11      688.35      703.14     29.39 o 
   2   7  11      293.02      301.01     18.24 o 
   3   7  11       62.02       66.06     14.00 o 
   4   7  11      211.68      217.17     24.17 o 
  -8   8  11        1.17        4.44     10.41 o 
  -7   8  11      744.58      808.00     33.63 o 
  -6   8  11      215.72      201.09     14.00 o 
  -5   8  11      109.13       83.69     10.41 o 
  -4   8  11     1215.97     1171.07     44.04 o 
  -3   8  11      193.34      175.99     10.23 o 
  -2   8  11     1198.18     1214.31     43.41 o 
  -1   8  11      244.92      245.26     15.18 o 
   0   8  11      452.09      449.99     33.33 o 
   1   8  11       10.69        9.33     11.61 o 
   2   8  11       10.49       -6.67     23.33 o 
   3   8  11      238.43      292.21     38.33 o 
  -8   9  11        8.09        4.67     11.61 o 
  -7   9  11      102.74       97.80     12.33 o 
  -6   9  11      244.27      243.32     15.62 o 
  -5   9  11      505.77      527.03     24.41 o 
  -4   9  11        0.37      -11.67     12.50 o 
  -3   9  11      599.74      643.95     27.03 o 
  -2   9  11       29.56       32.25      9.56 o 
  -1   9  11      102.75      123.69     27.50 o 
   0   9  11      475.79      502.90     25.15 o 
   1   9  11        2.58      -10.95     12.00 o 
  -7  10  11       29.73       26.49     12.50 o 
  -6  10  11      229.22      259.48     16.37 o 
  -5  10  11       67.05       60.04     11.15 o 
  -4  10  11      217.67      241.66     20.00 o 
  -3  10  11        0.71        7.04     10.83 o 
  -2  10  11       41.37       23.33     15.83 o 
  -1  10  11        2.25        9.42     11.61 o 
   0  10  11        4.54        5.48     12.00 o 
  -5  11  11      298.53      313.33     25.00 o 
  -4  11  11       11.40        1.47     10.83 o 
  -3  11  11       53.38       48.33     15.00 o 
  -2  11  11      274.70      251.75     17.50 o 
  -1 -13  12       86.77      108.27     16.64 o 
   0 -13  12      184.34      195.84     18.17 o 
   1 -13  12        9.04       16.79     15.00 o 
   2 -13  12      393.23      442.44     21.75 o 
   3 -13  12        9.84       10.95     10.94 o 
   4 -13  12      343.85      383.71     61.67 o 
  -3 -12  12       12.48       13.33     25.00 o 
  -2 -12  12       28.79       36.33     22.50 o 
  -1 -12  12      104.84      128.38     16.34 o 
   0 -12  12       17.95       27.92     13.56 o 
   1 -12  12      409.89      485.12     27.08 o 
   2 -12  12       40.52       27.62     10.82 o 
   3 -12  12      429.67      464.14     39.87 o 
   4 -12  12       99.90       81.63     16.82 o 
   5 -12  12       11.55       -3.70     18.33 o 
   6 -12  12      718.06      813.32     60.00 o 
  -4 -11  12       12.86       -1.00     13.87 o 
  -3 -11  12       67.39       62.98     13.87 o 
  -2 -11  12      395.14      441.01     40.00 o 
  -1 -11  12      128.41      107.35     13.87 o 
   0 -11  12      754.32      802.92     35.84 o 
   1 -11  12       48.80       56.52     10.23 o 
   2 -11  12      532.21      543.82     22.79 o 
   3 -11  12      151.69      216.93     13.68 o 
   4 -11  12       83.98       94.46     14.42 o 
   5 -11  12      743.98      788.38     85.83 o 
   6 -11  12        0.09      -13.33     15.18 o 
  -5 -10  12      102.84      121.58     16.64 o 
  -4 -10  12       95.02      109.56     15.11 o 
  -3 -10  12      574.70      599.78     28.83 o 
  -2 -10  12       61.75       46.43     12.00 o 
  -1 -10  12     1604.80     1666.50     59.74 o 
   0 -10  12       50.63       42.29      9.24 o 
   1 -10  12      696.69      762.83     46.08 o 
   2 -10  12      477.39      434.88     28.31 o 
   3 -10  12      132.85      118.79     12.86 o 
   4 -10  12     1465.10     1464.12     90.16 o 
   5 -10  12        3.95       -5.15     12.80 o 
   6 -10  12      557.13      628.47     67.50 o 
   7 -10  12        0.13       -6.05     16.67 o 
  -6  -9  12       40.96       52.32     15.39 o 
  -5  -9  12       15.62       11.46     12.86 o 
  -4  -9  12      552.51      608.30     30.03 o 
  -3  -9  12      177.13      174.78     16.67 o 
  -2  -9  12     1508.94     1507.50     48.42 o 
  -1  -9  12     1130.20     1149.21     42.61 o 
   0  -9  12      453.57      444.84     21.25 o 
   1  -9  12      826.00      854.48     29.88 o 
   2  -9  12       98.74       92.91      9.72 o 
   3  -9  12     2057.24     2050.51    116.15 o 
   4  -9  12        0.11       -5.69      8.87 o 
   5  -9  12     2029.25     1875.93    131.66 o 
   6  -9  12        4.84       18.89     14.00 o 
   7  -9  12      133.14      121.41     16.82 o 
  -6  -8  12       64.92       63.99     14.13 o 
  -5  -8  12      135.54      126.09     15.11 o 
  -4  -8  12      270.80      262.42     17.21 o 
  -3  -8  12      534.09      587.63     52.50 o 
  -2  -8  12        6.68        3.77      7.58 o 
  -1  -8  12      851.52      842.10     32.89 o 
   0  -8  12     3028.73     3035.51    144.04 o 
   1  -8  12       32.00       26.41      7.58 o 
   2  -8  12     1284.68     1352.77     88.33 o 
   3  -8  12        0.40       -2.36      7.06 o 
   4  -8  12     1475.68     1431.84     45.78 o 
   5  -8  12       10.29        4.44     12.33 o 
   6  -8  12      533.42      517.28     28.86 o 
   7  -8  12      283.46      281.43     21.78 o 
   8  -8  12        5.96       10.54     19.17 o 
  -7  -7  12        4.95        3.33     25.00 o 
  -6  -7  12      665.92      690.32     45.00 o 
  -5  -7  12      308.59      303.84     18.42 o 
  -4  -7  12      604.85      597.74     30.00 o 
  -3  -7  12       34.15       38.67      8.06 o 
  -2  -7  12      947.92      919.73     30.57 o 
  -1  -7  12      190.11      169.29     10.04 o 
   0  -7  12      211.90      221.61     18.48 o 
   1  -7  12     1428.66     1389.25     43.98 o 
   2  -7  12       44.18       58.81     13.86 o 
   3  -7  12      175.58      185.15     11.03 o 
   4  -7  12       22.29       18.62      7.85 o 
   5  -7  12      429.15      466.08     35.00 o 
   6  -7  12      363.67      381.83     24.66 o 
   7  -7  12       24.36       15.83     24.17 o 
   8  -7  12      455.16      432.75     28.28 o 
  -8  -6  12       45.96       48.33     28.33 o 
  -7  -6  12      330.20      341.66     35.00 o 
  -6  -6  12     1064.84     1081.23     44.81 o 
  -5  -6  12     2307.37     2260.03     83.05 o 
  -4  -6  12       83.92       82.07      9.05 o 
  -3  -6  12      501.59      491.88     19.62 o 
  -2  -6  12      860.23      861.03     31.97 o 
  -1  -6  12        1.29       -3.15      5.61 o 
   0  -6  12     1789.84     1660.46     51.32 o 
   1  -6  12        7.97        3.33      5.61 o 
   2  -6  12     4451.92     4234.30    151.00 o 
   3  -6  12        7.55       12.26      6.60 o 
   4  -6  12      210.65      205.77     11.76 o 
   5  -6  12      360.08      381.17     17.84 o 
   6  -6  12       90.37       79.53     12.80 o 
   7  -6  12      592.96      631.26     33.00 o 
   8  -6  12      150.85      161.18     18.75 o 
  -8  -5  12      343.76      331.66     35.00 o 
  -7  -5  12       51.96       66.67     23.33 o 
  -6  -5  12     1137.24     1225.97     49.17 o 
  -5  -5  12      267.66      253.63     13.48 o 
  -4  -5  12      416.30      516.04     36.29 o 
  -3  -5  12      717.91      656.65     23.48 o 
  -2  -5  12      266.08      258.76     12.43 o 
  -1  -5  12     7167.23     6859.39    240.14 o 
   0  -5  12       10.04       10.78      5.61 o 
   1  -5  12     2026.37     1958.66     60.17 o 
   2  -5  12       98.86       87.24      8.78 o 
   3  -5  12      774.93      761.84     26.40 o 
   4  -5  12      658.80      655.25     24.20 o 
   5  -5  12      281.05      241.30     13.44 o 
   6  -5  12      561.45      597.55     30.64 o 
   7  -5  12      145.70      146.12     16.37 o 
   8  -5  12      126.76      116.66     26.67 o 
  -9  -4  12      159.35      182.43     15.87 o 
  -8  -4  12       43.73       61.37     29.17 o 
  -7  -4  12      532.85      565.53     25.90 o 
  -6  -4  12      209.29      224.10     14.43 o 
  -5  -4  12      454.73      469.46     15.55 o 
  -4  -4  12     3317.53     3318.53     83.47 o 
  -3  -4  12       11.07        4.06      4.06 o 
  -2  -4  12     1462.73     1476.89     46.17 o 
  -1  -4  12       14.02       11.03      5.39 o 
   0  -4  12     6383.37     6020.44    215.54 o 
   1  -4  12      213.53      208.26     10.72 o 
   2  -4  12     1896.07     1851.72     57.39 o 
   3  -4  12     1410.11     1340.60     43.01 o 
   4  -4  12      766.92      789.20     27.66 o 
   5  -4  12     1308.71     1343.65     43.30 o 
   6  -4  12        9.11        6.51     14.17 o 
   7  -4  12      545.68      568.32     45.00 o 
   8  -4  12       37.56       20.00     23.33 o 
  -9  -3  12        6.49        1.67     13.33 o 
  -8  -3  12      516.41      504.99     30.00 o 
  -7  -3  12        3.21       -0.88      8.78 o 
  -6  -3  12      170.94      182.11     10.58 o 
  -5  -3  12       15.13       22.38      5.39 o 
  -4  -3  12      307.10      307.73     13.23 o 
  -3  -3  12     4069.71     3892.05    112.45 o 
  -2  -3  12       42.68       39.39      4.75 o 
  -1  -3  12     1098.99     1075.19     33.98 o 
   0  -3  12      307.86      299.17     14.19 o 
   1  -3  12      666.95      665.15     34.21 o 
   2  -3  12      906.85      936.05     28.45 o 
   3  -3  12      410.72      432.53     16.37 o 
   4  -3  12      965.14     1001.82     27.52 o 
   5  -3  12      924.96     1018.11     28.37 o 
   6  -3  12      110.61       93.33     20.00 o 
   7  -3  12        3.18      -13.33     18.33 o 
  -9  -2  12      255.88      275.00     21.67 o 
  -8  -2  12      435.26      448.33     28.33 o 
  -7  -2  12      164.88      158.33     18.33 o 
  -6  -2  12     1175.28     1210.22     44.84 o 
  -5  -2  12      357.74      353.86     14.19 o 
  -4  -2  12     3775.72     3840.99    108.26 o 
  -3  -2  12       29.25       23.50      4.85 o 
  -2  -2  12     1624.62     1638.25     47.41 o 
  -1  -2  12      120.32      106.37      8.57 o 
   0  -2  12       12.67       11.52      4.85 o 
   1  -2  12      668.66      641.86     45.62 o 
   2  -2  12       64.82       61.16      6.18 o 
   3  -2  12     1423.34     1523.61     45.25 o 
   4  -2  12      132.75      135.68      9.05 o 
   5  -2  12       13.58       20.22      7.85 o 
   6  -2  12        6.10       20.00     13.33 o 
   7  -2  12       99.18       88.33     16.67 o 
   8  -2  12        0.73       -8.33     16.67 o 
  -9  -1  12       50.55       50.00     13.33 o 
  -8  -1  12      441.18      433.56     22.19 o 
  -7  -1  12      312.95      326.87     27.50 o 
  -6  -1  12       34.19       39.65      8.57 o 
  -5  -1  12     1334.48     1349.94     40.38 o 
  -4  -1  12        3.36       11.74      4.85 o 
  -3  -1  12     5306.22     5236.19    146.69 o 
  -2  -1  12      110.04      124.82      6.91 o 
  -1  -1  12      111.26      135.57      7.21 o 
   0  -1  12      385.74      355.21     20.09 o 
   1  -1  12      159.15      168.02     28.60 o 
   2  -1  12     1478.87     1531.48     45.25 o 
   3  -1  12      306.85      365.55     15.15 o 
   4  -1  12      449.97      510.96     38.66 o 
   5  -1  12      124.64      118.35     11.61 o 
   6  -1  12        0.63       15.00     13.33 o 
   7  -1  12      298.70      283.33     25.00 o 
  -9   0  12      324.72      331.83     20.00 o 
  -8   0  12      460.41      473.04     27.50 o 
  -7   0  12       14.41       22.29      8.57 o 
  -6   0  12     1509.90     1595.32     57.66 o 
  -5   0  12       13.72        6.19      5.39 o 
  -4   0  12      621.99      638.37     20.65 o 
  -3   0  12      251.39      231.52     10.23 o 
  -2   0  12      467.67      445.91     15.54 o 
  -1   0  12     1256.27     1228.57     36.27 o 
   0   0  12      154.99      190.20     12.23 o 
   1   0  12     1253.48     1135.81     54.80 o 
   2   0  12      189.43      166.41      9.74 o 
   3   0  12      395.89      399.19     22.19 o 
   4   0  12        4.22        6.33      8.78 o 
   5   0  12       47.30       71.32     11.15 o 
   6   0  12        2.13       12.46     11.15 o 
   7   0  12      146.90      166.66     21.67 o 
 -10   1  12       63.12       30.00     15.00 o 
  -9   1  12      129.57      133.33     13.56 o 
  -8   1  12       34.40       23.89     10.00 o 
  -7   1  12     2195.65     2216.40     79.29 o 
  -6   1  12       33.34       38.33      8.32 o 
  -5   1  12      228.06      248.55     11.73 o 
  -4   1  12       10.03       10.90      4.75 o 
  -3   1  12       78.03       69.79      5.77 o 
  -2   1  12      397.05      363.10     14.03 o 
  -1   1  12      617.11      598.79     25.42 o 
   0   1  12     1720.04     1733.42     50.55 o 
   1   1  12      414.17      387.72     30.50 o 
   2   1  12      315.47      308.03     19.96 o 
   3   1  12       72.12       70.45     10.83 o 
   4   1  12        1.21        5.83      9.21 o 
   5   1  12      138.47      147.54     13.51 o 
   6   1  12      600.24      645.64     28.86 o 
   7   1  12       98.70       71.67     18.33 o 
 -10   2  12      401.65      454.66     24.67 o 
  -9   2  12        5.75        5.26     10.08 o 
  -8   2  12      866.31      908.16     36.84 o 
  -7   2  12        0.18        7.00      8.32 o 
  -6   2  12     1572.24     1593.73     58.46 o 
  -5   2  12       53.64       54.70      6.25 o 
  -4   2  12     1534.04     1468.90     43.09 o 
  -3   2  12      477.28      433.55     15.36 o 
  -2   2  12        2.65        4.36      6.04 o 
  -1   2  12     1686.90     1686.20     49.15 o 
   0   2  12      396.87      380.75     15.54 o 
   1   2  12       52.84       45.36      7.55 o 
   2   2  12        5.61        3.81      8.00 o 
   3   2  12      311.57      304.46     31.67 o 
   4   2  12        7.32       14.90      9.97 o 
   5   2  12      176.78      179.71     14.70 o 
   6   2  12       16.13       21.83     12.33 o 
 -10   3  12        4.48       -6.67     21.67 o 
  -9   3  12      742.61      771.41     33.21 o 
  -8   3  12        4.29       -1.37      9.56 o 
  -7   3  12      874.53      837.65     48.33 o 
  -6   3  12      138.37      135.73     12.50 o 
  -5   3  12      103.03      107.86     10.83 o 
  -4   3  12     1584.36     1519.07     44.28 o 
  -3   3  12       55.43       57.08      6.04 o 
  -2   3  12     3017.81     2978.30     84.24 o 
  -1   3  12      207.32      230.97     13.59 o 
   0   3  12      542.07      535.93     19.48 o 
   1   3  12        7.75        0.46      7.21 o 
   2   3  12      162.79      165.06     14.17 o 
   3   3  12      274.15      284.40     17.50 o 
   4   3  12      139.78      142.29     14.00 o 
   5   3  12       28.45       44.05     14.17 o 
   6   3  12      178.27      201.60     17.56 o 
 -10   4  12      189.40      201.66     28.33 o 
  -9   4  12        1.77        9.74     10.78 o 
  -8   4  12      345.29      370.60     20.00 o 
  -7   4  12       80.67       92.96     10.78 o 
  -6   4  12       93.69       78.79     13.33 o 
  -5   4  12      742.99      715.37     28.83 o 
  -4   4  12     2444.38     2310.91     66.26 o 
  -3   4  12     1581.26     1563.27     45.59 o 
  -2   4  12       90.42       87.78      7.58 o 
  -1   4  12       10.17       17.90      8.74 o 
   0   4  12      122.52      144.03      9.05 o 
   1   4  12      119.20      105.56     11.15 o 
   2   4  12       15.72       17.08     10.00 o 
   3   4  12      243.54      208.04     20.83 o 
   4   4  12       15.40       12.63     11.15 o 
   5   4  12       57.86       59.75     16.67 o 
  -9   5  12       58.38       31.67     11.09 o 
  -8   5  12       43.72       48.85     10.83 o 
  -7   5  12       15.81       20.42      9.21 o 
  -6   5  12      215.44      203.01     13.21 o 
  -5   5  12      253.12      225.00     13.21 o 
  -4   5  12      200.00      165.67     13.59 o 
  -3   5  12      273.61      280.92     12.49 o 
  -2   5  12      319.86      295.48     13.48 o 
  -1   5  12       19.22       26.56      6.86 o 
   0   5  12      371.45      360.95     18.75 o 
   1   5  12       43.08       46.34     15.83 o 
   2   5  12     1170.08     1137.51     42.38 o 
   3   5  12        9.43       14.83     11.61 o 
   4   5  12       75.04       72.11     13.51 o 
   5   5  12       11.39        9.35     13.51 o 
  -9   6  12        2.77       10.09     10.78 o 
  -8   6  12        0.64        8.63     12.50 o 
  -7   6  12      146.94      155.19     12.80 o 
  -6   6  12       23.99       17.92      9.21 o 
  -5   6  12       91.82       81.52      9.21 o 
  -4   6  12       72.72       68.32      7.58 o 
  -3   6  12      231.29      193.12     10.04 o 
  -2   6  12      406.08      414.49     25.02 o 
  -1   6  12      102.75      107.85     12.50 o 
   0   6  12        3.38       -3.89      8.78 o 
   1   6  12      226.33      197.57     14.70 o 
   2   6  12       71.44       54.60     11.61 o 
   3   6  12      180.77      176.24     15.88 o 
   4   6  12        3.34        2.73     12.80 o 
  -8   7  12      190.14      183.57     14.42 o 
  -7   7  12      236.43      253.21     24.17 o 
  -6   7  12      390.19      395.44     22.50 o 
  -5   7  12      136.69      147.14     11.61 o 
  -4   7  12      286.11      277.17     13.05 o 
  -3   7  12      292.84      272.83     12.81 o 
  -2   7  12        2.65        5.84      8.44 o 
  -1   7  12      105.71      108.41     10.78 o 
   0   7  12      271.20      272.87     16.37 o 
   1   7  12       10.39       -4.63     10.41 o 
   2   7  12       13.16       25.00     17.50 o 
   3   7  12       19.05       35.21     14.00 o 
  -8   8  12       16.74       19.47     11.15 o 
  -7   8  12      189.87      204.04     15.18 o 
  -6   8  12      137.62      117.81     12.00 o 
  -5   8  12       77.18       70.91     10.41 o 
  -4   8  12      274.43      277.30     16.37 o 
  -3   8  12       17.33       20.22      7.85 o 
  -2   8  12      178.16      171.66     12.80 o 
  -1   8  12       95.04      100.55     12.00 o 
   0   8  12        0.55       -2.96     18.33 o 
   1   8  12        2.76      -15.00     15.00 o 
   2   8  12       51.01       37.78     14.00 o 
  -7   9  12      117.20      131.32     13.51 o 
  -6   9  12        2.60        9.02     11.67 o 
  -5   9  12      125.42      125.62     27.50 o 
  -4   9  12      285.29      266.32     16.67 o 
  -3   9  12       87.58       96.92      9.05 o 
  -2   9  12      187.37      195.74     16.67 o 
  -1   9  12       37.89       17.11     10.78 o 
   0   9  12      143.99      138.34     18.33 o 
   1   9  12        1.46       -4.13     13.21 o 
  -6  10  12       52.48       51.41     11.61 o 
  -5  10  12      169.45      187.97     20.83 o 
  -4  10  12      257.21      243.33     21.67 o 
  -3  10  12      285.50      318.71     26.67 o 
  -2  10  12       92.54       85.00     12.33 o 
  -1  10  12      208.73      230.74     16.82 o 
   0 -13  13        4.96       11.28     14.13 o 
   1 -13  13       16.61       43.08     14.13 o 
   2 -13  13       19.47       14.33     11.68 o 
   3 -13  13      231.56      255.24     16.12 o 
   4 -13  13       27.23       25.67     17.56 o 
  -2 -12  13       34.99       46.47     14.78 o 
  -1 -12  13        0.24       -6.25     13.56 o 
   0 -12  13       16.51       23.77     13.33 o 
   1 -12  13       71.85       76.09     11.40 o 
   2 -12  13      328.36      360.17     18.30 o 
   3 -12  13      102.92      113.93     15.57 o 
   4 -12  13      274.20      293.52     22.50 o 
   5 -12  13       47.71       27.80     16.37 o 
  -4 -11  13      124.09      135.10     20.83 o 
  -3 -11  13       81.93       70.32     14.42 o 
  -2 -11  13       49.06       40.65     13.21 o 
  -1 -11  13      145.36      181.29     30.00 o 
   0 -11  13        1.89       -9.24      9.24 o 
   1 -11  13      320.55      360.92     17.84 o 
   2 -11  13       75.17       92.23     14.28 o 
   3 -11  13      395.88      418.22     20.08 o 
   4 -11  13       28.97       10.47     14.70 o 
   5 -11  13       63.25       52.16     15.88 o 
   6 -11  13      474.18      552.01     32.93 o 
  -5 -10  13       25.83       13.20     15.00 o 
  -4 -10  13      195.18      176.07     20.83 o 
  -3 -10  13      108.04       99.08     21.67 o 
  -2 -10  13      208.30      209.93     35.83 o 
  -1 -10  13       45.45       38.52      9.74 o 
   0 -10  13      199.78      211.43     12.98 o 
   1 -10  13       96.98       76.75     10.04 o 
   2 -10  13      498.77      519.25     21.82 o 
   3 -10  13       41.12       30.74      9.49 o 
   4 -10  13       74.45       69.41     11.65 o 
   5 -10  13      330.48      346.94     45.00 o 
   6 -10  13        6.45        8.33     21.67 o 
   7 -10  13      759.24      818.32     60.00 o 
  -6  -9  13       17.06       40.00     15.39 o 
  -5  -9  13        0.57        6.87     12.86 o 
  -4  -9  13        4.54        0.45     12.33 o 
  -3  -9  13       11.96       19.47     10.78 o 
  -2  -9  13      675.01      665.93     24.74 o 
  -1  -9  13      537.80      516.37     21.29 o 
   0  -9  13      354.67      355.08     25.51 o 
   1  -9  13      875.60      827.93     35.66 o 
   2  -9  13       45.73       46.94     10.41 o 
   3  -9  13       46.59       47.98      9.29 o 
   4  -9  13      637.90      684.11     34.78 o 
   5  -9  13        5.63       -1.75     12.33 o 
   6  -9  13      889.35      960.62     73.33 o 
   7  -9  13        0.04      -15.88     15.88 o 
  -6  -8  13        7.78        8.67     19.17 o 
  -5  -8  13       10.47        7.95     12.33 o 
  -4  -8  13      243.44      259.28     24.17 o 
  -3  -8  13        3.94        8.11      8.06 o 
  -2  -8  13      663.15      612.74     24.10 o 
  -1  -8  13      185.06      180.02     10.78 o 
   0  -8  13     1056.56     1046.36     34.44 o 
   1  -8  13       34.44       36.59      7.85 o 
   2  -8  13       48.33       57.49      8.06 o 
   3  -8  13     1402.76     1322.66     60.65 o 
   4  -8  13        6.35        2.06      8.06 o 
   5  -8  13     1679.78     1585.71    130.00 o 
   6  -8  13        0.01       -3.77     13.51 o 
   7  -8  13      331.51      379.89     49.17 o 
  -7  -7  13        0.43       30.00     26.67 o 
  -6  -7  13        0.01       16.30     12.62 o 
  -5  -7  13      118.77      114.51     13.56 o 
  -4  -7  13        2.78        7.81     10.78 o 
  -3  -7  13      845.41      853.50     30.68 o 
  -2  -7  13       67.33       52.47      7.98 o 
  -1  -7  13     1322.15     1307.16     80.02 o 
   0  -7  13     2291.43     2210.46    122.45 o 
   1  -7  13       16.32        4.50      6.86 o 
   2  -7  13     2052.27     2073.44    119.39 o 
   3  -7  13        2.84        4.02      7.06 o 
   4  -7  13     2079.34     2005.98     63.08 o 
   5  -7  13       24.50       22.37     13.33 o 
   6  -7  13     1276.69     1300.24     56.57 o 
   7  -7  13      216.66      204.20     18.75 o 
  -7  -6  13        1.67       23.33     25.00 o 
  -6  -6  13      235.59      234.16     17.21 o 
  -5  -6  13        5.28       -2.46     10.78 o 
  -4  -6  13      322.81      346.73     23.19 o 
  -3  -6  13      853.53      859.18     33.58 o 
  -2  -6  13      720.37      705.25     38.04 o 
  -1  -6  13       47.91       56.02      8.49 o 
   0  -6  13      371.33      336.90     14.83 o 
   1  -6  13     5641.69     5312.91    410.83 o 
   2  -6  13       59.43       55.99      7.58 o 
   3  -6  13     1450.44     1496.61     47.44 o 
   4  -6  13       45.70       40.45      8.55 o 
   5  -6  13      788.42      786.16     28.63 o 
   6  -6  13      321.73      312.10     21.21 o 
   7  -6  13       83.93      101.69     16.50 o 
  -7  -5  13       15.03        6.67     23.33 o 
  -6  -5  13      476.08      476.72     24.83 o 
  -5  -5  13     1095.70     1062.97     35.96 o 
  -4  -5  13      287.38      296.97     14.93 o 
  -3  -5  13      607.46      592.73     22.20 o 
  -2  -5  13       14.60       15.21      6.40 o 
  -1  -5  13      151.20      131.60      9.02 o 
   0  -5  13       29.46       26.77      6.40 o 
   1  -5  13       13.33       15.00      7.07 o 
   2  -5  13     1909.41     1870.46     57.94 o 
   3  -5  13       27.28       24.22      7.58 o 
   4  -5  13       67.97       75.18      8.83 o 
   5  -5  13      352.52      359.84     17.84 o 
   6  -5  13       33.37       41.16     13.51 o 
   7  -5  13      676.68      786.14     38.89 o 
   8  -5  13        6.06      -20.00     21.67 o 
  -7  -4  13       23.24       13.33     11.67 o 
  -6  -4  13      420.58      444.20     24.94 o 
  -5  -4  13     1980.53     1947.03     56.87 o 
  -4  -4  13     1906.25     1847.48     57.68 o 
  -3  -4  13      384.51      410.31     17.32 o 
  -2  -4  13       50.35       47.12      7.75 o 
  -1  -4  13     2541.24     2464.27     74.55 o 
   0  -4  13      179.75      172.33     12.00 o 
   1  -4  13     2458.34     2280.85     83.86 o 
   2  -4  13       67.10       58.11      7.39 o 
   3  -4  13     2474.09     2437.13     75.10 o 
   4  -4  13      144.75      136.51     10.50 o 
   5  -4  13        5.04        1.42      8.55 o 
   6  -4  13      556.58      631.66     46.67 o 
  -9  -3  13      107.73      126.66     16.67 o 
  -8  -3  13        7.01        0.00     11.67 o 
  -7  -3  13      507.84      502.36     23.43 o 
  -6  -3  13      160.93      178.16     12.62 o 
  -5  -3  13      879.45      879.40     27.70 o 
  -4  -3  13     1010.51     1082.70     32.53 o 
  -3  -3  13        8.70        3.16      5.20 o 
  -2  -3  13     2028.73     1969.85     56.52 o 
  -1  -3  13        5.97        3.12      4.85 o 
   0  -3  13     7857.23     7662.02    328.69 o 
   1  -3  13        0.96        1.81      4.85 o 
   2  -3  13      585.34      611.39     47.08 o 
   3  -3  13     1478.66     1547.30    103.33 o 
   4  -3  13       12.32       32.69     19.17 o 
   5  -3  13      967.55     1063.37     43.90 o 
  -9  -2  13       90.09       86.67     15.00 o 
  -8  -2  13      314.19      354.99     25.00 o 
  -7  -2  13       10.57       20.78      8.78 o 
  -6  -2  13      723.05      736.69     52.50 o 
  -5  -2  13      403.27      405.57     15.70 o 
  -4  -2  13      133.93      130.00      7.92 o 
  -3  -2  13     7211.22     7145.70    238.64 o 
  -2  -2  13        0.54       -1.12      4.08 o 
  -1  -2  13     1190.00     1252.03     46.44 o 
   0  -2  13      187.79      181.15     17.56 o 
   1  -2  13     3228.19     3098.89     92.57 o 
   2  -2  13     2304.28     2377.09     68.09 o 
   3  -2  13      719.25      819.18     26.52 o 
   4  -2  13     2027.81     2215.00     64.73 o 
   5  -2  13      108.26      120.34     12.33 o 
   6  -2  13      742.80      823.32     45.00 o 
  -9  -1  13      905.15      966.65     50.00 o 
  -8  -1  13        0.66       -4.47     10.08 o 
  -7  -1  13      448.13      452.85     22.19 o 
  -6  -1  13        5.51        5.00      7.45 o 
  -5  -1  13        8.81        8.68      5.89 o 
  -4  -1  13      341.36      302.51     12.55 o 
  -3  -1  13       34.35       28.33      5.12 o 
  -2  -1  13     4241.64     4019.19    113.13 o 
  -1  -1  13      313.30      302.61     12.39 o 
   0  -1  13      388.91      365.48     14.70 o 
   1  -1  13     1633.08     1519.92     89.55 o 
   2  -1  13      148.79      149.59     10.90 o 
   3  -1  13     1209.89     1325.76     40.17 o 
   4  -1  13        0.95        6.45     12.91 o 
   5  -1  13      733.58      771.81     45.83 o 
   6  -1  13       85.14      106.67     18.33 o 
   7  -1  13       24.02       36.67     18.33 o 
  -9   0  13       18.20        4.05     11.36 o 
  -8   0  13      223.69      204.66     39.17 o 
  -7   0  13      979.80      967.73     52.50 o 
  -6   0  13        3.60       -7.28      7.28 o 
  -5   0  13     2758.62     2872.98     81.73 o 
  -4   0  13        0.66       -2.68      4.87 o 
  -3   0  13     3683.78     3638.14    102.62 o 
  -2   0  13       53.78       54.26      5.89 o 
  -1   0  13      700.18      685.16     22.14 o 
   0   0  13     1314.07     1287.76     38.42 o 
   1   0  13        1.08       -5.36      5.98 o 
   2   0  13     1037.52      985.67     46.98 o 
   3   0  13        9.67       27.33      8.06 o 
   4   0  13     1107.81     1214.14     44.74 o 
   5   0  13        0.86        7.96     10.41 o 
   6   0  13        9.56        8.33     11.78 o 
   7   0  13      151.39      151.66     21.67 o 
  -9   1  13      225.26      205.78     15.39 o 
  -8   1  13      223.33      279.06     17.21 o 
  -7   1  13       93.21       86.96      9.84 o 
  -6   1  13     1099.31     1177.78     44.45 o 
  -5   1  13        6.52       -5.77      5.77 o 
  -4   1  13     1214.91     1177.57     35.08 o 
  -3   1  13      350.97      324.69     27.03 o 
  -2   1  13     3202.57     3292.78     93.43 o 
  -1   1  13     1394.78     1424.13     42.33 o 
   0   1  13       23.73       32.05      7.16 o 
   1   1  13      658.70      590.85     40.27 o 
   2   1  13        0.25       -7.21      7.21 o 
   3   1  13      903.98      879.81     35.83 o 
   4   1  13       10.77       21.18     20.00 o 
   5   1  13      121.88       96.18     12.80 o 
   6   1  13       20.92       41.64     23.33 o 
  -9   2  13       26.19       24.76     11.36 o 
  -8   2  13       51.76       62.17     13.33 o 
  -7   2  13     1390.40     1371.03     51.25 o 
  -6   2  13        3.76        6.33     10.83 o 
  -5   2  13     1642.31     1726.26     50.34 o 
  -4   2  13      219.10      213.14     10.35 o 
  -3   2  13      419.92      391.26     14.85 o 
  -2   2  13     1435.07     1404.88     41.14 o 
  -1   2  13      172.65      182.82      9.74 o 
   0   2  13     2334.46     2366.40     68.43 o 
   1   2  13        4.99       -2.97      6.91 o 
   2   2  13      534.22      485.53     22.96 o 
   3   2  13        2.60        4.90     12.50 o 
   4   2  13      114.91      104.24     19.17 o 
   5   2  13      187.19      203.82     16.50 o 
   6   2  13       16.70       46.57     23.33 o 
  -9   3  13        2.55       -1.00     11.09 o 
  -8   3  13      576.05      659.39     51.67 o 
  -7   3  13        6.09        0.33      8.32 o 
  -6   3  13     2351.48     2298.30     82.09 o 
  -5   3  13       66.12       57.73      8.32 o 
  -4   3  13       71.43       86.82      7.58 o 
  -3   3  13      242.75      246.72     10.72 o 
  -2   3  13        1.51        2.58      6.04 o 
  -1   3  13      778.59      803.89     25.88 o 
   0   3  13       88.36       97.08      8.23 o 
   1   3  13      894.10      896.94     52.50 o 
   2   3  13       23.40       28.43     12.50 o 
   3   3  13      115.75      110.90     16.67 o 
   4   3  13      260.49      253.46     55.83 o 
   5   3  13       16.08        9.29     12.33 o 
  -9   4  13     1091.57     1230.13     58.33 o 
  -8   4  13        0.23        2.25     17.50 o 
  -7   4  13      731.08      767.35     31.63 o 
  -6   4  13      135.16      132.76     10.78 o 
  -5   4  13      803.75      831.12     71.67 o 
  -4   4  13      922.01      854.24     26.85 o 
  -3   4  13      528.08      517.34     20.66 o 
  -2   4  13      668.96      637.36     34.34 o 
  -1   4  13       41.47       46.02      7.71 o 
   0   4  13      846.03      824.97     27.50 o 
   1   4  13        1.22       -9.21      9.21 o 
   2   4  13        3.08      -10.00     10.00 o 
   3   4  13      181.94      166.59     35.83 o 
   4   4  13       46.85       37.27     12.80 o 
   5   4  13       26.41       50.00     14.14 o 
  -9   5  13       49.26       61.36     12.33 o 
  -8   5  13      584.88      622.57     28.00 o 
  -7   5  13      140.34      144.42     14.17 o 
  -6   5  13      487.56      470.85     22.42 o 
  -5   5  13     1030.07      992.52     38.04 o 
  -4   5  13        7.08        8.63      6.60 o 
  -3   5  13     1659.80     1646.83     48.51 o 
  -2   5  13       49.81       46.15      7.06 o 
  -1   5  13     1790.53     1782.29     52.62 o 
   0   5  13       25.61       11.87     11.67 o 
   1   5  13      346.51      344.77     34.17 o 
   2   5  13      116.18       91.67     12.33 o 
   3   5  13       19.51        5.58     11.61 o 
   4   5  13      252.38      255.28     19.42 o 
  -8   6  13      142.41      169.56     18.33 o 
  -7   6  13      224.82      240.58     15.62 o 
  -6   6  13      522.45      457.09     22.42 o 
  -5   6  13       34.98       27.29      9.21 o 
  -4   6  13      898.74      893.15     28.80 o 
  -3   6  13      317.05      276.31     12.67 o 
  -2   6  13      769.35      768.18     36.50 o 
  -1   6  13      111.56      110.83     10.41 o 
   0   6  13       43.47       31.53     17.50 o 
   1   6  13      137.16      109.32     12.80 o 
   2   6  13        8.47       -1.33     13.33 o 
   3   6  13       29.23       27.01     14.17 o 
  -8   7  13       22.17       19.08     15.83 o 
  -7   7  13      148.85      142.55     13.21 o 
  -6   7  13       11.51       17.84      9.56 o 
  -5   7  13      346.81      345.50     18.78 o 
  -4   7  13       53.23       50.72      9.21 o 
  -3   7  13      149.85      147.08     14.24 o 
  -2   7  13        1.76        8.33      8.32 o 
  -1   7  13       98.95       85.79     10.78 o 
   0   7  13      244.36      237.09     40.83 o 
   1   7  13       93.00       70.21     12.80 o 
   2   7  13       98.26       61.35     14.00 o 
  -7   8  13        2.25        3.70     10.41 o 
  -6   8  13      218.59      213.29     28.33 o 
  -5   8  13      150.08      144.71     12.80 o 
  -4   8  13       45.72       40.74     10.41 o 
  -3   8  13        1.59       -6.77      9.21 o 
  -2   8  13       38.56       34.30     12.50 o 
  -1   8  13        9.18        4.81     13.33 o 
   0   8  13       42.07       32.83     11.61 o 
   1   8  13        3.15        9.85     12.80 o 
  -7   9  13      352.46      333.33     31.67 o 
  -6   9  13       12.32       20.53     10.78 o 
  -5   9  13      305.91      291.86     17.21 o 
  -4   9  13        9.02        8.33     13.33 o 
  -3   9  13      257.65      241.19     15.62 o 
  -2   9  13      334.43      335.52     19.21 o 
  -1   9  13        0.47       -0.26     10.78 o 
   0   9  13       57.25       58.22     13.21 o 
  -4  10  13       59.27       68.33     16.67 o 
  -3  10  13       11.28        4.91     10.78 o 
   1 -13  14       44.29       30.99     15.11 o 
   2 -13  14       17.19        9.93     11.68 o 
  -2 -12  14        0.25       16.67     23.33 o 
  -1 -12  14      186.16      201.02     17.56 o 
   0 -12  14       44.03       52.51     14.78 o 
   1 -12  14       68.50       95.76     22.18 o 
   2 -12  14       63.62       58.53     11.50 o 
   3 -12  14       24.08       32.01     11.50 o 
   4 -12  14      242.20      215.99     35.83 o 
  -3 -11  14        2.11        3.33     13.21 o 
  -2 -11  14      165.81      164.64     45.00 o 
  -1 -11  14       17.45       -1.19     12.00 o 
   0 -11  14       91.28      102.79     11.69 o 
   1 -11  14      410.00      445.23     25.08 o 
   2 -11  14       58.18       63.30     11.02 o 
   3 -11  14      402.16      439.52     50.56 o 
   4 -11  14       80.57       83.18     15.18 o 
   5 -11  14       51.40       36.67     16.67 o 
  -4 -10  14       43.88       35.14     13.56 o 
  -3 -10  14      146.65      146.70     15.62 o 
  -2 -10  14      102.23       95.62     20.00 o 
  -1 -10  14      105.84      122.74     18.32 o 
   0 -10  14      312.19      352.32     18.31 o 
   1 -10  14       57.57       53.59      9.81 o 
   2 -10  14      677.01      700.18     32.01 o 
   3 -10  14       75.97       78.74     10.50 o 
   4 -10  14      159.30      165.57     12.98 o 
   5 -10  14        9.24        0.00     14.14 o 
   6 -10  14       92.70       79.68     16.37 o 
  -5  -9  14        4.09       32.00     13.87 o 
  -4  -9  14      486.96      515.31     27.23 o 
  -3  -9  14        2.05        2.28     22.50 o 
  -2  -9  14      141.33      129.10     11.02 o 
  -1  -9  14      107.04      117.00     13.04 o 
   0  -9  14      251.07      246.59     13.70 o 
   1  -9  14      328.14      340.30     16.30 o 
   2  -9  14       96.91      105.97     10.04 o 
   3  -9  14       98.38       98.78     12.33 o 
   4  -9  14       18.85       12.72      9.29 o 
   5  -9  14       48.45       69.46     23.33 o 
   6  -9  14       63.01       63.33     16.50 o 
  -6  -8  14        0.09        3.67     13.87 o 
  -5  -8  14      399.57      431.42     36.67 o 
  -4  -8  14       19.05       14.05     12.00 o 
  -3  -8  14      161.15      171.21     12.00 o 
  -2  -8  14     1325.25     1384.84     53.07 o 
  -1  -8  14      409.38      431.24     25.83 o 
   0  -8  14      727.09      763.94     34.42 o 
   1  -8  14       60.91       65.73      9.27 o 
   2  -8  14       91.08       82.13     11.11 o 
   3  -8  14       26.78       29.49      8.83 o 
   4  -8  14       13.38        5.34      9.74 o 
   5  -8  14       90.04      113.26     15.32 o 
   6  -8  14      276.16      270.09     21.21 o 
   7  -8  14       27.43       40.83     16.50 o 
  -7  -7  14       22.02       73.33     26.67 o 
  -6  -7  14      195.59      227.55     18.42 o 
  -5  -7  14      152.28      134.24     20.83 o 
  -4  -7  14        2.36       14.36      9.05 o 
  -3  -7  14      651.37      637.45     28.88 o 
  -2  -7  14       34.50       33.62      7.77 o 
  -1  -7  14     2414.31     2270.58    125.95 o 
   0  -7  14      163.26      163.20     10.35 o 
   1  -7  14      339.61      325.61     20.97 o 
   2  -7  14       61.80       60.54      8.38 o 
   3  -7  14       73.53       75.46      9.53 o 
   4  -7  14      206.77      196.85     12.00 o 
   5  -7  14      553.52      632.85     53.33 o 
   6  -7  14      103.44      109.07     17.50 o 
   7  -7  14      232.04      275.36     21.21 o 
  -6  -6  14      310.05      311.66     25.00 o 
  -5  -6  14       25.41       21.67     15.83 o 
  -4  -6  14      248.69      226.12     15.19 o 
  -3  -6  14      196.20      204.68     11.69 o 
  -2  -6  14      184.73      185.76     10.72 o 
  -1  -6  14      109.53       96.34     10.41 o 
   0  -6  14      125.64      115.22      8.76 o 
   1  -6  14        4.27        4.53      7.23 o 
   2  -6  14       13.14       12.08      7.58 o 
   3  -6  14      287.81      287.40     14.46 o 
   4  -6  14     1047.24      995.74     34.27 o 
   5  -6  14      169.27      156.88     12.00 o 
   6  -6  14      548.56      561.87     30.64 o 
   7  -6  14        5.93        5.00     21.67 o 
  -6  -5  14        6.39       -3.33     13.33 o 
  -5  -5  14      242.28      267.42     17.21 o 
  -4  -5  14      125.53      128.36     16.67 o 
  -3  -5  14      187.83      188.59     13.21 o 
  -2  -5  14      374.51      374.91     20.00 o 
  -1  -5  14       32.93       44.76     10.00 o 
   0  -5  14       53.29       44.52     15.83 o 
   1  -5  14     2654.69     2417.77    170.83 o 
   2  -5  14      297.58      291.73     20.83 o 
   3  -5  14     1235.34     1243.18     49.58 o 
   4  -5  14      109.72      109.19     13.33 o 
   5  -5  14      576.42      589.62     29.18 o 
   6  -5  14       67.70       66.67     20.00 o 
  -6  -4  14      177.93      193.00     16.00 o 
  -5  -4  14      358.12      329.51     19.93 o 
  -4  -4  14      121.22      122.13     12.00 o 
  -3  -4  14      103.08      110.45     11.09 o 
  -2  -4  14     1057.94     1010.42     40.79 o 
  -1  -4  14       60.82       51.75      9.56 o 
   0  -4  14       33.23       34.06      9.21 o 
   1  -4  14        2.55        1.33      8.32 o 
   2  -4  14     4134.70     4027.17    145.45 o 
   3  -4  14       91.62       84.15     11.61 o 
   4  -4  14      406.01      417.02     29.17 o 
   5  -4  14       98.68      111.44     16.67 o 
   6  -4  14       99.74      121.66     21.67 o 
  -8  -3  14        3.02        3.33     11.67 o 
  -7  -3  14      324.43      329.51     18.78 o 
  -6  -3  14       11.67       -0.31      7.59 o 
  -5  -3  14     2431.85     2412.51     69.62 o 
  -4  -3  14      539.01      509.39     18.32 o 
  -3  -3  14      466.79      450.69     16.17 o 
  -2  -3  14        0.40       -2.28      5.20 o 
  -1  -3  14       86.45       78.33      9.56 o 
   0  -3  14      207.23      188.53     13.56 o 
   1  -3  14       26.49       15.94      9.21 o 
   2  -3  14       39.12       17.65      9.56 o 
   3  -3  14      729.41      759.60     33.20 o 
   4  -3  14      174.39      196.51     15.18 o 
   5  -3  14        8.36       18.73     12.33 o 
  -9  -2  14        0.03       -1.67     13.33 o 
  -8  -2  14      135.48      145.00     16.67 o 
  -7  -2  14      231.07      191.84     13.87 o 
  -6  -2  14      506.23      515.51     47.50 o 
  -5  -2  14       12.90       13.83      6.18 o 
  -4  -2  14     1874.41     1790.25     52.07 o 
  -3  -2  14       61.83       53.81      6.28 o 
  -2  -2  14      474.77      469.58     16.69 o 
  -1  -2  14      218.91      226.43     16.55 o 
   0  -2  14     2240.28     2186.63     93.10 o 
   1  -2  14      399.04      330.95     24.19 o 
   2  -2  14      935.18      919.13     37.91 o 
   3  -2  14       55.42       73.55      8.76 o 
   4  -2  14      484.19      527.22     42.95 o 
   5  -2  14      148.21      153.33     13.51 o 
  -9  -1  14       45.14       36.67     13.33 o 
  -8  -1  14      136.01      131.62     12.86 o 
  -7  -1  14       97.23       84.52     15.83 o 
  -6  -1  14       91.89      102.04     10.83 o 
  -5  -1  14      455.91      421.32     16.52 o 
  -4  -1  14        3.13        2.81      5.20 o 
  -3  -1  14     1209.47     1215.79     36.27 o 
  -2  -1  14      292.24      276.74     12.39 o 
  -1  -1  14     1278.91     1289.30     57.98 o 
   0  -1  14       48.18       60.54     10.73 o 
   1  -1  14     3108.39     2874.15    173.44 o 
   2  -1  14        7.97        4.71      6.91 o 
   3  -1  14        8.81       11.30     11.87 o 
   4  -1  14     1563.80     1629.87     57.07 o 
   5  -1  14      152.45      165.70     20.00 o 
   6  -1  14      352.32      373.33     28.33 o 
   7  -1  14      116.98      160.00     23.33 o 
  -9   0  14      113.61      123.25     15.00 o 
  -8   0  14      370.75      363.83     20.34 o 
  -7   0  14       63.66       66.16     10.08 o 
  -6   0  14       12.22        8.12      9.17 o 
  -5   0  14      141.03      142.81     10.09 o 
  -4   0  14      282.61      265.37     12.21 o 
  -3   0  14        1.52        3.33      5.12 o 
  -2   0  14     6035.01     6028.06    168.33 o 
  -1   0  14        1.96        4.34      6.13 o 
   0   0  14       58.70       78.71     11.88 o 
   1   0  14      290.53      254.84     16.07 o 
   2   0  14      545.82      506.53     38.14 o 
   3   0  14     2136.43     2259.20     66.90 o 
   4   0  14       86.21      104.19     20.00 o 
   5   0  14     1010.44     1062.67     41.20 o 
   6   0  14        1.15      -13.33     16.67 o 
  -9   1  14       75.07       75.13     12.62 o 
  -8   1  14      269.76      305.45     20.00 o 
  -7   1  14       51.35       52.82     16.67 o 
  -6   1  14       10.98        8.96      8.57 o 
  -5   1  14        9.09       16.25      6.40 o 
  -4   1  14       67.35       61.53      6.91 o 
  -3   1  14      236.12      227.39     10.72 o 
  -2   1  14       17.51       18.94      6.04 o 
  -1   1  14     1453.76     1493.03     44.28 o 
   0   1  14      922.69      968.24     30.38 o 
   1   1  14        2.24       -7.33      7.33 o 
   2   1  14     1057.53      963.22    103.68 o 
   3   1  14        0.10       -7.45      9.97 o 
   4   1  14      545.65      579.57     27.03 o 
   5   1  14      123.61      133.86     14.70 o 
   6   1  14      155.14      171.66     17.06 o 
  -9   2  14       62.38       59.46     12.62 o 
  -8   2  14        7.51       -2.59      9.84 o 
  -7   2  14        7.92       16.39      9.84 o 
  -6   2  14     1082.53     1047.25     40.45 o 
  -5   2  14       79.12       72.90     10.11 o 
  -4   2  14     2189.82     2118.71     61.06 o 
  -3   2  14      197.42      195.26     11.85 o 
  -2   2  14     1091.89     1115.37     34.11 o 
  -1   2  14      160.31      161.27      9.74 o 
   0   2  14       17.46       15.71      7.33 o 
   1   2  14      963.51      939.24     35.97 o 
   2   2  14        5.12       -8.96     18.33 o 
   3   2  14      589.67      598.22     59.17 o 
   4   2  14       41.56       34.05     15.00 o 
   5   2  14      274.91      305.99     20.60 o 
  -9   3  14       24.67       50.21     12.33 o 
  -8   3  14       21.37        6.58     10.08 o 
  -7   3  14      292.74      330.53     20.83 o 
  -6   3  14       13.32        6.67      8.33 o 
  -5   3  14      657.44      620.70     26.42 o 
  -4   3  14        0.37       -2.56      6.04 o 
  -3   3  14      101.23       91.08      7.77 o 
  -2   3  14      681.79      647.46     26.52 o 
  -1   3  14      731.84      754.51     20.88 o 
   0   3  14     1202.03     1192.81     37.03 o 
   1   3  14        1.55      -15.00     15.00 o 
   2   3  14      313.87      277.56     17.06 o 
   3   3  14       32.89       16.58     11.61 o 
   4   3  14      138.96      138.66     26.67 o 
   5   3  14       27.59       37.90     13.51 o 
  -9   4  14       11.82       10.33     11.09 o 
  -8   4  14       19.56       19.56     18.33 o 
  -7   4  14       33.38       51.01     10.78 o 
  -6   4  14     1047.99      968.35     38.04 o 
  -5   4  14        0.44       -4.76      8.00 o 
  -4   4  14      542.42      563.58     19.79 o 
  -3   4  14      344.36      323.42     13.95 o 
  -2   4  14      106.22       92.82      8.06 o 
  -1   4  14     1142.10     1129.61     34.87 o 
   0   4  14       49.33       48.26      9.21 o 
   1   4  14     1591.42     1553.83     70.00 o 
   2   4  14       25.54       13.51     12.50 o 
   3   4  14       18.99       27.78     12.33 o 
   4   4  14       62.09       15.61     20.83 o 
  -8   5  14       90.37       88.60     14.17 o 
  -7   5  14      397.51      424.71     22.42 o 
  -6   5  14        2.17       -9.21      9.21 o 
  -5   5  14      957.62      905.64     35.63 o 
  -4   5  14      150.41      143.09      9.74 o 
  -3   5  14        1.37       -1.83      6.86 o 
  -2   5  14      285.81      292.49     15.91 o 
  -1   5  14       25.95       20.50      7.28 o 
   0   5  14      455.17      458.63     36.67 o 
   1   5  14        0.67      -10.41     10.41 o 
   2   5  14      116.69       96.33     13.51 o 
   3   5  14      189.13      175.27     30.83 o 
   4   5  14       17.70      -21.67     21.67 o 
  -8   6  14      758.95      879.78     53.33 o 
  -7   6  14        8.73       13.15     10.41 o 
  -6   6  14      162.12      169.65     13.21 o 
  -5   6  14      247.61      225.22     14.42 o 
  -4   6  14      166.28      179.66     10.50 o 
  -3   6  14     1131.30     1075.05     33.24 o 
  -2   6  14       51.37       41.70      6.39 o 
  -1   6  14      291.87      296.84     16.37 o 
   0   6  14       76.52       65.25     11.61 o 
   1   6  14       77.62       69.61     12.80 o 
   2   6  14       52.05       45.22     13.21 o 
   3   6  14       10.96        3.33     23.33 o 
  -7   7  14      182.98      177.19     14.78 o 
  -6   7  14      312.42      326.70     19.21 o 
  -5   7  14      100.01       94.47     10.78 o 
  -4   7  14     1051.34     1013.77     39.24 o 
  -3   7  14      114.43      111.36      9.81 o 
  -2   7  14      671.01      670.26     26.80 o 
  -1   7  14      192.87      199.04     14.42 o 
   0   7  14      329.84      361.73     19.93 o 
   1   7  14       80.36       71.67     14.00 o 
  -7   8  14      334.08      373.60     21.59 o 
  -6   8  14       56.16       53.90     12.00 o 
  -5   8  14      435.78      455.12     30.83 o 
  -4   8  14       11.47       15.56     12.50 o 
  -3   8  14      354.94      378.60     41.67 o 
  -2   8  14        0.87        3.80      9.84 o 
  -1   8  14       59.43       59.70     15.83 o 
   0   8  14      188.01      181.02     15.62 o 
  -5   9  14        2.55        3.07     10.78 o 
  -4   9  14      139.42      155.00     18.33 o 
  -3   9  14      209.93      210.89     14.78 o 
  -2   9  14       13.32       37.00     11.09 o 
  -1   9  14       44.54       11.67     20.00 o 
  -1 -12  15        5.67       17.53     14.42 o 
   0 -12  15      592.27      709.47     28.63 o 
   1 -12  15       28.61       41.74     12.00 o 
   2 -12  15      192.45      183.00     16.37 o 
   3 -12  15      118.17      135.39     14.05 o 
   4 -12  15       16.53      -16.67     23.33 o 
  -3 -11  15      272.19      303.33     31.67 o 
  -2 -11  15       19.16       20.22     13.21 o 
  -1 -11  15      421.61      498.32     27.23 o 
   0 -11  15       27.52       23.61     10.72 o 
   1 -11  15      217.38      216.21     14.22 o 
   2 -11  15      397.76      500.40     43.31 o 
   3 -11  15       14.64       16.21     10.50 o 
   4 -11  15      668.94      686.59     86.67 o 
   5 -11  15        4.45        6.67     21.67 o 
  -4 -10  15      168.04      182.92     16.82 o 
  -3 -10  15       18.63       29.70     12.80 o 
  -2 -10  15      542.39      574.92     27.99 o 
  -1 -10  15       22.95       20.23      9.81 o 
   0 -10  15      283.37      253.12     16.84 o 
   1 -10  15      385.38      383.30     20.81 o 
   2 -10  15       24.69       27.55     15.14 o 
   3 -10  15      444.05      406.19     20.93 o 
   4 -10  15        8.66       17.13     11.89 o 
   5 -10  15      451.23      435.65     28.86 o 
  -5  -9  15      287.24      306.27     40.00 o 
  -4  -9  15       11.48        8.48     20.00 o 
  -3  -9  15      919.17      877.96     37.49 o 
  -2  -9  15       28.95       28.10      9.81 o 
  -1  -9  15      210.31      225.21     13.40 o 
   0  -9  15       84.24      110.86     13.95 o 
   1  -9  15       41.51       36.97      9.53 o 
   2  -9  15     1386.14     1439.20     86.21 o 
   3  -9  15       34.17       38.48     10.04 o 
   4  -9  15      771.35      807.85     36.25 o 
   5  -9  15       13.91       -4.60     14.70 o 
   6  -9  15       28.44       47.70     17.06 o 
  -6  -8  15      204.87      245.00     25.00 o 
  -5  -8  15        9.49       13.33     15.00 o 
  -4  -8  15      250.80      263.57     36.67 o 
  -3  -8  15       21.36        6.14      9.05 o 
  -2  -8  15      240.91      232.22     12.98 o 
  -1  -8  15     1035.18      958.22     52.27 o 
   0  -8  15       44.01       57.46      9.18 o 
   1  -8  15     1192.59     1205.87     40.10 o 
   2  -8  15       11.24       14.53      8.55 o 
   3  -8  15     1231.76     1292.79     63.76 o 
   4  -8  15       66.44       51.09     10.04 o 
   5  -8  15      110.21      106.69     15.32 o 
   6  -8  15      188.63      222.75     20.03 o 
  -6  -7  15       15.69       -3.33     16.67 o 
  -5  -7  15      255.17      273.33     23.33 o 
  -4  -7  15        2.22       10.70     13.33 o 
  -3  -7  15      633.81      594.16     42.50 o 
  -2  -7  15      370.96      383.99     21.21 o 
  -1  -7  15       45.06       36.58     10.78 o 
   0  -7  15      800.73      800.05     59.17 o 
   1  -7  15       43.74       35.18     10.41 o 
   2  -7  15      867.99      854.03     72.50 o 
   3  -7  15       32.64       31.28     15.00 o 
   4  -7  15       54.25       52.59     12.33 o 
   5  -7  15      250.53      221.66     26.67 o 
   6  -7  15       31.85       35.00     21.67 o 
  -6  -6  15      564.94      601.66     38.33 o 
  -5  -6  15       48.88       72.74     12.00 o 
  -4  -6  15      508.77      488.28     24.83 o 
  -3  -6  15      466.40      469.90     45.00 o 
  -2  -6  15       25.26       15.39     16.67 o 
  -1  -6  15     3620.64     3424.00    315.83 o 
   0  -6  15      131.00      114.35     12.00 o 
   1  -6  15     1500.76     1449.97    130.83 o 
   2  -6  15       34.20       41.63     10.41 o 
   3  -6  15       34.12       41.73     10.78 o 
   4  -6  15      340.50      373.33     21.59 o 
   5  -6  15        1.28        8.33     20.00 o 
   6  -6  15      337.69      354.99     35.00 o 
   7  -6  15       47.17       75.00     23.33 o 
  -6  -5  15        6.28       28.33     15.00 o 
  -5  -5  15      340.18      348.04     31.67 o 
  -4  -5  15     1280.55     1238.53     77.50 o 
  -3  -5  15        3.89        0.10     10.00 o 
  -2  -5  15     2202.33     2154.63     96.67 o 
  -1  -5  15        9.61       12.19     10.83 o 
   0  -5  15     3328.11     2894.41    286.66 o 
   1  -5  15       77.30       86.18     11.09 o 
   2  -5  15      105.39      117.27     12.00 o 
   3  -5  15      407.30      408.54     22.42 o 
   4  -5  15      108.76      106.30     13.21 o 
   5  -5  15      544.03      563.49     29.62 o 
   6  -5  15      105.26      171.66     25.00 o 
  -6  -4  15      513.04      506.46     26.78 o 
  -5  -4  15     1723.00     1765.63     67.59 o 
  -4  -4  15        7.13       -6.02     15.83 o 
  -3  -4  15     1201.26     1170.68     46.44 o 
  -2  -4  15        0.20       -8.32      8.32 o 
  -1  -4  15      475.77      459.75     22.42 o 
   0  -4  15      301.58      265.54     20.00 o 
   1  -4  15       15.95       16.47      9.56 o 
   2  -4  15     1384.26     1316.51    103.33 o 
   3  -4  15       10.97        6.75     10.78 o 
   4  -4  15      671.21      734.02     33.63 o 
   5  -4  15      145.68      140.70     15.18 o 
  -7  -3  15       80.86       68.82     12.50 o 
  -6  -3  15      138.68      165.37     12.86 o 
  -5  -3  15        0.12       -2.63      6.28 o 
  -4  -3  15     1082.70     1192.96     47.63 o 
  -3  -3  15        2.52        0.00      8.57 o 
  -2  -3  15      504.64      457.25     22.78 o 
  -1  -3  15        3.72        9.58      8.57 o 
   0  -3  15       16.07       20.49      9.56 o 
   1  -3  15      587.93      547.60     35.83 o 
   2  -3  15     1586.04     1466.30     97.50 o 
   3  -3  15      580.39      608.67     29.62 o 
   4  -3  15       74.63       84.43     22.50 o 
   5  -3  15      128.44      161.03     24.17 o 
  -8  -2  15        9.44      -11.33     23.33 o 
  -7  -2  15      406.02      410.52     20.66 o 
  -6  -2  15       21.13       18.82      8.78 o 
  -5  -2  15      868.65      871.49     28.23 o 
  -4  -2  15      146.90      131.16      8.36 o 
  -3  -2  15      320.12      304.41     12.85 o 
  -2  -2  15       84.25       74.42      6.36 o 
  -1  -2  15      791.52      843.95     44.54 o 
   0  -2  15      260.80      263.84     23.06 o 
   1  -2  15        6.86       -5.74      6.36 o 
   2  -2  15      133.11      125.99     10.06 o 
   3  -2  15     1047.59     1047.83     43.62 o 
   4  -2  15      117.50      130.41     29.17 o 
   5  -2  15        0.22      -15.00     16.67 o 
  -9  -1  15       52.17       45.00     15.00 o 
  -8  -1  15      590.02      656.81     31.67 o 
  -7  -1  15        0.83       -2.46     10.08 o 
  -6  -1  15      842.49      858.97     34.79 o 
  -5  -1  15       10.76        9.17      6.18 o 
  -4  -1  15     3927.28     3699.55    104.49 o 
  -3  -1  15        1.46       -0.61      5.20 o 
  -2  -1  15      743.36      735.31     23.78 o 
  -1  -1  15      872.01      897.66     37.16 o 
   0  -1  15       58.23       62.63     10.05 o 
   1  -1  15      926.05      809.03     38.27 o 
   2  -1  15      234.41      204.24     13.57 o 
   3  -1  15      101.47       93.30     13.74 o 
   4  -1  15       41.72       35.44     11.15 o 
   5  -1  15      196.09      189.10     21.67 o 
   6  -1  15       55.54       95.00     20.00 o 
  -9   0  15      108.68      108.76     14.37 o 
  -8   0  15        0.02      -10.27     10.27 o 
  -7   0  15      527.81      576.00     26.20 o 
  -6   0  15       15.79       11.27      8.78 o 
  -5   0  15      895.34      944.61     29.66 o 
  -4   0  15      572.35      541.36     19.48 o 
  -3   0  15     1185.75     1142.56     34.64 o 
  -2   0  15      995.33      997.41     31.17 o 
  -1   0  15      133.23      145.91     12.39 o 
   0   0  15      554.97      580.18     31.86 o 
   1   0  15      587.80      539.05     20.65 o 
   2   0  15      248.22      208.38     31.83 o 
   3   0  15        6.96       -2.84      9.97 o 
   4   0  15       15.96       31.92     11.61 o 
   5   0  15       10.77       23.48     12.80 o 
   6   0  15       11.07       40.00     20.00 o 
  -9   1  15       23.90       47.29     14.17 o 
  -8   1  15      371.88      343.71     20.00 o 
  -7   1  15       19.52       15.09     10.08 o 
  -6   1  15      263.22      269.35     16.34 o 
  -5   1  15      122.93      123.71      8.92 o 
  -4   1  15      494.02      447.17     21.09 o 
  -3   1  15     1357.46     1289.57     38.55 o 
  -2   1  15      483.07      503.27     18.01 o 
  -1   1  15      500.06      488.55     18.17 o 
   0   1  15       53.13       60.57      8.78 o 
   1   1  15       54.49       32.79      8.36 o 
   2   1  15      337.08      269.58     39.19 o 
   3   1  15       19.97        1.84     11.15 o 
   4   1  15      180.99      173.38     15.88 o 
   5   1  15      515.99      540.74     29.17 o 
  -9   2  15     1357.71     1508.22     57.66 o 
  -8   2  15        5.69       10.00     12.50 o 
  -7   2  15      506.17      525.13     24.67 o 
  -6   2  15       94.51       95.48     11.09 o 
  -5   2  15       19.57       12.00      8.32 o 
  -4   2  15       80.99       83.61      7.77 o 
  -3   2  15       38.69       35.79      6.77 o 
  -2   2  15       36.27       39.30      7.06 o 
  -1   2  15     1962.26     2040.76     50.14 o 
   0   2  15        3.56        1.09      8.90 o 
   1   2  15      276.08      265.08     13.85 o 
   2   2  15      192.04      169.72     14.70 o 
   3   2  15       19.80       15.17     18.33 o 
   4   2  15      537.06      563.98     28.86 o 
   5   2  15       11.43       -1.38     13.51 o 
  -9   3  15       24.30       31.88     12.62 o 
  -8   3  15      109.50       89.84     12.62 o 
  -7   3  15       60.09       77.27     12.50 o 
  -6   3  15       67.22       52.10      9.84 o 
  -5   3  15      353.08      315.40     21.67 o 
  -4   3  15       25.45       29.68      7.21 o 
  -3   3  15      136.71      131.48      9.24 o 
  -2   3  15        9.28       10.75      7.06 o 
  -1   3  15       28.68       54.76     12.91 o 
   0   3  15      129.19      126.66     10.39 o 
   1   3  15      777.86      688.32     40.00 o 
   2   3  15       83.72       64.04     12.33 o 
   3   3  15       94.01       84.46     14.00 o 
   4   3  15       13.64        2.29     14.00 o 
  -8   4  15       42.67       30.95     12.00 o 
  -7   4  15       12.21       15.09     10.78 o 
  -6   4  15      149.28      151.80     18.33 o 
  -5   4  15      665.37      628.80     27.63 o 
  -4   4  15      139.97      148.62      9.74 o 
  -3   4  15      509.87      485.56     19.77 o 
  -2   4  15      288.76      276.21     15.43 o 
  -1   4  15       31.29       51.09     11.65 o 
   0   4  15       53.68       66.60     10.83 o 
   1   4  15       60.62       49.74     11.15 o 
   2   4  15      119.72       98.51     23.33 o 
   3   4  15        0.15      -12.80     12.80 o 
   4   4  15      133.74      129.79     17.06 o 
  -8   5  15       19.87       14.29     12.00 o 
  -7   5  15       89.68      100.68     12.33 o 
  -6   5  15      181.39      193.97     14.42 o 
  -5   5  15       93.67       77.98     10.78 o 
  -4   5  15       13.85        8.69      8.33 o 
  -3   5  15       11.11       16.90      7.28 o 
  -2   5  15      134.72      124.18      9.81 o 
  -1   5  15      300.94      268.98     15.62 o 
   0   5  15       27.48       16.30     10.41 o 
   1   5  15      273.03      233.10     16.37 o 
   2   5  15        9.11        3.48     12.80 o 
   3   5  15       23.87        3.68     14.00 o 
  -7   6  15        3.09        1.32     10.78 o 
  -6   6  15      134.31      127.60     17.50 o 
  -5   6  15      155.41      123.73     15.83 o 
  -4   6  15       20.50       22.71      8.06 o 
  -3   6  15        9.01       12.68      8.06 o 
  -2   6  15       79.34       74.82      9.84 o 
  -1   6  15        2.50       -0.98     13.33 o 
   0   6  15      267.04      289.54     20.83 o 
   1   6  15       18.96       18.57     15.83 o 
   2   6  15      509.01      509.61     36.67 o 
  -7   7  15       94.53      100.97     15.00 o 
  -6   7  15       13.42       14.39     10.78 o 
  -5   7  15       11.93        7.72     10.78 o 
  -4   7  15      100.02       89.27     11.09 o 
  -3   7  15       37.71       29.63     10.41 o 
  -2   7  15       10.23        9.54      9.84 o 
  -1   7  15       30.27       26.67     11.09 o 
   0   7  15       26.89       15.48     14.17 o 
   1   7  15       98.41       88.33     23.33 o 
  -6   8  15       33.99        6.67     18.33 o 
  -5   8  15        1.88       -2.02     10.78 o 
  -4   8  15      121.56      106.67     12.33 o 
  -3   8  15        4.51       16.48     21.67 o 
  -2   8  15      447.56      452.44     22.42 o 
  -1   8  15        1.86       -3.00     11.09 o 
   0 -12  16      474.90      537.61     48.33 o 
   1 -12  16      368.09      409.90     20.47 o 
   2 -12  16       52.67       92.71     13.25 o 
  -2 -11  16      108.60      116.31     15.62 o 
  -1 -11  16       24.09       26.31     11.02 o 
   0 -11  16      372.50      389.49     27.22 o 
   1 -11  16       52.80       59.19     11.76 o 
   2 -11  16      192.79      206.97     14.22 o 
   3 -11  16       85.56      114.40     12.73 o 
   4 -11  16       69.15       49.88     16.37 o 
  -3 -10  16       95.06      108.57     15.18 o 
  -2 -10  16       55.31       57.27     15.00 o 
  -1 -10  16      538.66      600.54     33.26 o 
   0 -10  16        2.10        1.62     10.04 o 
   1 -10  16      336.40      355.13     21.18 o 
   2 -10  16      288.56      312.88     22.50 o 
   3 -10  16       31.09       32.98     11.02 o 
   4 -10  16      312.88      292.81     16.42 o 
   5 -10  16        0.55       -6.67     21.67 o 
  -4  -9  16      178.10      183.33     21.67 o 
  -3  -9  16       80.14       60.00     16.67 o 
  -2  -9  16      563.02      587.88     57.50 o 
  -1  -9  16       26.77       22.67     11.61 o 
   0  -9  16      275.10      287.72     39.17 o 
   1  -9  16      229.84      225.14     21.67 o 
   2  -9  16       77.25      103.29     14.42 o 
   3  -9  16      898.91      985.29     57.50 o 
   4  -9  16        1.67      -10.61     12.33 o 
   5  -9  16      722.97      766.66     56.67 o 
  -5  -8  16      106.93       96.67     18.33 o 
  -4  -8  16       75.41       83.33     16.67 o 
  -3  -8  16      387.70      386.85     22.30 o 
  -2  -8  16       10.10       21.25     11.61 o 
  -1  -8  16      395.97      397.30     23.22 o 
   0  -8  16      195.80      201.24     23.33 o 
   1  -8  16       98.32       98.42     12.80 o 
   2  -8  16      919.45      811.84     78.33 o 
   3  -8  16        5.57       17.86     15.00 o 
   4  -8  16      493.05      508.33     27.23 o 
   5  -8  16       13.92       31.67     23.33 o 
   6  -8  16      194.33      218.33     30.00 o 
  -6  -7  16      102.81      126.66     20.00 o 
  -5  -7  16        1.47        1.67     15.00 o 
  -4  -7  16      654.37      681.25     61.67 o 
  -3  -7  16       31.23       22.17     11.61 o 
  -2  -7  16      627.03      564.57     45.00 o 
  -1  -7  16      201.44      183.74     14.42 o 
   0  -7  16       30.85       20.18     10.41 o 
   1  -7  16      424.57      420.08     42.50 o 
   2  -7  16        2.41       -5.53     10.78 o 
   3  -7  16     1352.74     1320.46    141.66 o 
   4  -7  16        4.68        3.81     12.00 o 
   5  -7  16      344.24      363.33     36.67 o 
   6  -7  16      160.28      140.00     26.67 o 
  -6  -6  16      161.26      155.00     20.00 o 
  -5  -6  16      560.19      586.48     29.62 o 
  -4  -6  16       16.90       22.14     12.00 o 
  -3  -6  16      175.00      188.71     15.18 o 
  -2  -6  16       29.04       39.30     10.78 o 
  -1  -6  16       59.71       48.08     10.78 o 
   0  -6  16     2317.88     2002.93    225.83 o 
   1  -6  16        6.20        0.78      9.56 o 
   2  -6  16     1108.57     1090.33    106.67 o 
   3  -6  16       51.61       53.56     12.33 o 
   4  -6  16      634.49      689.59     39.17 o 
   5  -6  16      367.81      413.33     38.33 o 
   6  -6  16       39.47       78.33     23.33 o 
  -6  -5  16      486.66      475.59     26.78 o 
  -5  -5  16       20.35       40.43     17.50 o 
  -4  -5  16      109.27      115.05     13.21 o 
  -3  -5  16      154.81      176.91     14.42 o 
  -2  -5  16      130.12      115.00     12.33 o 
  -1  -5  16     1186.38     1158.07     70.00 o 
   0  -5  16        2.68       -9.56      9.56 o 
   1  -5  16      778.52      818.82     93.33 o 
   2  -5  16      103.16       91.11     12.33 o 
   3  -5  16      438.61      446.87     59.17 o 
   4  -5  16      261.22      282.37     19.21 o 
   5  -5  16       18.83       11.39     21.67 o 
   6  -5  16      537.46      706.66     55.00 o 
  -6  -4  16        1.22       11.67     20.00 o 
  -5  -4  16      279.02      309.69     35.83 o 
  -4  -4  16      478.08      481.98     25.21 o 
  -3  -4  16       66.65       77.90     12.00 o 
  -2  -4  16     1006.76      972.75     89.17 o 
  -1  -4  16       12.31       -2.16      9.56 o 
   0  -4  16     3640.66     3406.29    244.16 o 
   1  -4  16       35.13       36.33     11.09 o 
   2  -4  16      978.47      940.31     90.83 o 
   3  -4  16      243.45      252.30     18.01 o 
   4  -4  16       14.02        5.76     12.33 o 
   5  -4  16      733.82      828.57     38.41 o 
  -7  -3  16        6.04      -21.67     21.67 o 
  -6  -3  16      331.57      326.66     33.33 o 
  -5  -3  16      285.67      283.09     17.56 o 
  -4  -3  16       75.29       69.95     11.09 o 
  -3  -3  16     2257.27     2204.16     82.33 o 
  -2  -3  16        1.15        2.75     17.50 o 
  -1  -3  16     2055.62     1977.69     99.17 o 
   0  -3  16      295.71      272.38     16.82 o 
   1  -3  16     1712.07     1518.10    183.33 o 
   2  -3  16      618.81      585.83     66.67 o 
   3  -3  16       11.31       33.26     12.33 o 
   4  -3  16      874.40      911.99     40.03 o 
   5  -3  16       77.94       85.00     20.00 o 
  -8  -2  16        0.86        1.97     11.58 o 
  -7  -2  16      230.97      258.05     48.33 o 
  -6  -2  16      513.13      549.24     25.90 o 
  -5  -2  16      179.27      169.12     10.01 o 
  -4  -2  16     2818.04     3007.27     85.76 o 
  -3  -2  16       19.06        7.85      9.31 o 
  -2  -2  16     1271.41     1288.05     71.43 o 
  -1  -2  16      343.70      358.98     32.76 o 
   0  -2  16      212.43      215.27     18.33 o 
   1  -2  16     1299.27     1204.30    100.83 o 
   2  -2  16        1.39      -15.58     19.17 o 
   3  -2  16     2092.95     2072.31     95.83 o 
   4  -2  16       25.26       19.56     13.21 o 
   5  -2  16      356.26      369.99     30.00 o 
  -8  -1  16      125.98      119.87     14.13 o 
  -7  -1  16       46.98       50.10     11.36 o 
  -6  -1  16       32.76       33.43      9.84 o 
  -5  -1  16      559.85      679.29     39.12 o 
  -4  -1  16       33.91       26.16      8.91 o 
  -3  -1  16     1215.75     1322.58     39.93 o 
  -2  -1  16      170.39      171.23      9.51 o 
  -1  -1  16      305.65      313.56     20.48 o 
   0  -1  16      252.92      258.20     21.57 o 
   1  -1  16        0.64       -7.43      7.43 o 
   2  -1  16     1011.27      893.81     86.93 o 
   3  -1  16      484.86      455.72     20.02 o 
   4  -1  16      248.75      269.18     35.83 o 
   5  -1  16       93.69       81.67     20.00 o 
  -8   0  16      428.34      459.21     31.67 o 
  -7   0  16        0.52       12.02     10.83 o 
  -6   0  16      855.44      861.75     34.79 o 
  -5   0  16        0.80        0.85     11.99 o 
  -4   0  16     1152.21     1119.67     34.11 o 
  -3   0  16       14.27       20.59      6.28 o 
  -2   0  16      132.24      139.63     12.48 o 
  -1   0  16      477.73      499.37     28.04 o 
   0   0  16      406.65      453.44     21.63 o 
   1   0  16      431.64      382.58     17.46 o 
   2   0  16       80.42       36.39     12.11 o 
   3   0  16      115.98      136.08     14.17 o 
   4   0  16       60.89       63.41     13.51 o 
   5   0  16      109.74      112.84     19.17 o 
  -8   1  16       65.52       86.90     33.33 o 
  -7   1  16     1007.21     1025.66     41.21 o 
  -6   1  16        2.98       -3.43     10.83 o 
  -5   1  16      697.72      714.29     24.11 o 
  -4   1  16       19.18       15.75      7.06 o 
  -3   1  16     2426.03     2277.19     65.51 o 
  -2   1  16      261.65      245.39     11.89 o 
  -1   1  16      756.37      792.86     44.02 o 
   0   1  16     1317.13     1343.16     41.35 o 
   1   1  16        3.21       -8.36      8.36 o 
   2   1  16      865.54      769.80     95.00 o 
   3   1  16      419.20      362.31     70.83 o 
   4   1  16       91.06       73.21     16.67 o 
   5   1  16       16.38       10.43     13.51 o 
  -8   2  16      206.98      208.01     20.83 o 
  -7   2  16       10.85       -4.91     10.08 o 
  -6   2  16      519.44      552.25     25.57 o 
  -5   2  16      182.69      168.77     25.00 o 
  -4   2  16      357.38      362.19     15.85 o 
  -3   2  16     1422.46     1348.88     45.04 o 
  -2   2  16      672.20      664.21     22.94 o 
  -1   2  16     1938.26     1981.58     57.92 o 
   0   2  16        0.34       -3.20     11.75 o 
   1   2  16      348.17      355.27     23.33 o 
   2   2  16       27.04       21.40     32.50 o 
   3   2  16       93.10       63.19     14.00 o 
   4   2  16      172.14      166.98     35.83 o 
  -8   3  16       35.21       49.20     12.62 o 
  -7   3  16      423.76      395.92     25.83 o 
  -6   3  16       46.92       48.82     11.09 o 
  -5   3  16      114.52      113.03     11.09 o 
  -4   3  16      421.37      412.35     16.84 o 
  -3   3  16      156.21      140.31      9.49 o 
  -2   3  16     2281.51     2301.64     66.48 o 
  -1   3  16       41.00       39.42      7.58 o 
   0   3  16      292.50      309.67     14.83 o 
   1   3  16      243.40      230.17     24.17 o 
   2   3  16       19.18       -1.67     16.67 o 
   3   3  16        3.75      -12.80     12.80 o 
   4   3  16       14.14       13.27     14.42 o 
  -8   4  16     1540.19     1712.40    127.50 o 
  -7   4  16       83.35       58.70     12.00 o 
  -6   4  16      235.30      221.63     15.11 o 
  -5   4  16      356.51      350.65     25.83 o 
  -4   4  16        7.25        9.79     12.13 o 
  -3   4  16      243.80      234.35     15.47 o 
  -2   4  16       13.03       17.54      7.85 o 
  -1   4  16       55.31       65.18      8.83 o 
   0   4  16      163.44      147.13     13.21 o 
   1   4  16       36.27       15.42     11.61 o 
   2   4  16      477.58      471.03     35.00 o 
   3   4  16       45.59       21.67     14.70 o 
  -7   5  16       40.59       28.33     16.67 o 
  -6   5  16      605.14      663.69     29.57 o 
  -5   5  16        2.28       -8.92     10.83 o 
  -4   5  16      700.87      682.99     32.53 o 
  -3   5  16       43.15       39.69      8.29 o 
  -2   5  16      111.63      112.61      9.70 o 
  -1   5  16      224.45      212.50     14.42 o 
   0   5  16        0.66      -10.78     10.78 o 
   1   5  16        1.82       -1.50     15.00 o 
   2   5  16      308.44      261.81     25.83 o 
  -7   6  16      231.17      225.19     26.67 o 
  -6   6  16       59.64       48.83     11.09 o 
  -5   6  16      266.55      271.11     16.34 o 
  -4   6  16      197.89      171.84     13.56 o 
  -3   6  16       88.21       75.89      9.29 o 
  -2   6  16        4.21        6.04      8.57 o 
  -1   6  16      120.05      117.06     19.17 o 
   0   6  16       29.56       43.33     12.00 o 
   1   6  16        0.72      -12.05     15.83 o 
  -6   7  16      264.10      257.98     17.56 o 
  -5   7  16       49.04       42.70     11.09 o 
  -4   7  16       71.55       92.81     12.33 o 
  -3   7  16       96.58       84.39     12.00 o 
  -2   7  16       37.76       26.85      9.84 o 
  -1   7  16      251.27      239.33     16.00 o 
   0   7  16       35.41       41.67     21.67 o 
  -3   8  16       41.02       28.33     20.00 o 
  -1 -11  17       10.69       12.10     15.83 o 
   0 -11  17      176.86      195.80     17.56 o 
   1 -11  17       53.03       61.67     14.42 o 
   2 -11  17       10.14       -3.19     13.21 o 
   3 -11  17       83.97       91.67     20.00 o 
  -3 -10  17       72.14       88.33     20.00 o 
  -2 -10  17        2.96       13.48     12.80 o 
  -1 -10  17      146.44      153.81     15.88 o 
   0 -10  17        7.27        2.88     12.80 o 
   1 -10  17     1141.09     1223.18    130.00 o 
   2 -10  17      225.03      280.92     19.62 o 
   3 -10  17      141.83      161.66     16.00 o 
   4 -10  17        1.39       -8.33     16.67 o 
  -4  -9  17        1.79        1.67     16.67 o 
  -3  -9  17       27.85       35.00     16.67 o 
  -2  -9  17      325.24      336.06     51.67 o 
  -1  -9  17       89.87      102.99     15.00 o 
   0  -9  17      224.17      224.59     16.82 o 
   1  -9  17      132.31      121.75     14.42 o 
   2  -9  17      110.16      117.57     25.83 o 
   3  -9  17       20.35       38.26     13.21 o 
   4  -9  17      157.42      151.43     16.00 o 
  -5  -8  17       74.66      110.00     20.00 o 
  -4  -8  17        1.22       -5.00     16.67 o 
  -3  -8  17      124.92      158.65     15.62 o 
  -2  -8  17       87.36       60.05     18.33 o 
  -1  -8  17      380.56      412.39     23.62 o 
   0  -8  17      200.01      198.35     25.00 o 
   1  -8  17        0.79        8.57     12.00 o 
   2  -8  17        0.29       13.81     12.00 o 
   3  -8  17      450.29      475.22     35.00 o 
   4  -8  17       47.98       51.89     20.83 o 
   5  -8  17      170.18      153.33     26.67 o 
  -6  -7  17        3.33       -3.33     16.67 o 
  -5  -7  17       12.04       58.33     18.33 o 
  -4  -7  17       96.51      103.19     14.00 o 
  -3  -7  17      165.04      172.30     15.18 o 
  -2  -7  17      487.91      476.77     25.21 o 
  -1  -7  17      247.62      228.06     16.82 o 
   0  -7  17       17.00       17.67     11.61 o 
   1  -7  17        0.16       -1.49     10.78 o 
   2  -7  17      340.36      345.74     27.50 o 
   3  -7  17        5.71       -3.56     12.33 o 
   4  -7  17      735.51      808.27     39.17 o 
   5  -7  17        0.57       15.00     25.00 o 
  -6  -6  17       22.61       18.33     16.67 o 
  -5  -6  17      402.48      430.48     25.00 o 
  -4  -6  17       85.60      116.94     14.42 o 
  -3  -6  17      430.14      423.47     23.62 o 
  -2  -6  17      135.38      134.04     14.00 o 
  -1  -6  17       11.53        0.09     10.78 o 
   0  -6  17        9.30        3.60     17.50 o 
   1  -6  17      325.13      348.07     69.17 o 
   2  -6  17        8.74        3.00     15.00 o 
   3  -6  17      784.24      782.11     48.33 o 
   4  -6  17       48.93       38.00     18.33 o 
   5  -6  17      134.72      166.66     28.33 o 
  -6  -5  17       52.10       51.67     13.87 o 
  -5  -5  17       62.03       61.65     16.67 o 
  -4  -5  17       37.93       39.29     12.00 o 
  -3  -5  17      299.79      323.28     19.93 o 
  -2  -5  17       19.16       20.88     10.78 o 
  -1  -5  17       27.04       28.33     11.09 o 
   0  -5  17      379.07      342.28     20.83 o 
   1  -5  17       77.06       70.50     12.00 o 
   2  -5  17      337.12      337.87     21.59 o 
   3  -5  17       42.41       27.46     12.62 o 
   4  -5  17      425.18      452.04     25.61 o 
   5  -5  17       59.62       38.76     15.83 o 
  -6  -4  17      213.99      228.33     30.00 o 
  -5  -4  17      267.53      260.69     18.42 o 
  -4  -4  17      317.97      333.62     20.40 o 
  -3  -4  17       49.72       44.67     11.09 o 
  -2  -4  17        0.05       10.79     10.83 o 
  -1  -4  17      147.29      129.46     13.21 o 
   0  -4  17       42.73       35.67     11.09 o 
   1  -4  17     1923.18     1710.94    201.66 o 
   2  -4  17       66.97       55.81     20.00 o 
   3  -4  17      263.02      270.06     18.78 o 
   4  -4  17      155.76      160.81     16.34 o 
   5  -4  17       46.52       73.40     39.17 o 
  -7  -3  17       31.87       30.00     23.33 o 
  -6  -3  17      104.25       86.67     25.00 o 
  -5  -3  17      249.08      265.62     18.42 o 
  -4  -3  17        6.22       -2.28     10.78 o 
  -3  -3  17       12.56       16.93     10.78 o 
  -2  -3  17      459.97      491.40     24.83 o 
  -1  -3  17      104.52      112.63     12.33 o 
   0  -3  17      887.91      866.25     65.83 o 
   1  -3  17       41.11       44.00     12.33 o 
   2  -3  17      109.25      106.50     19.17 o 
   3  -3  17      339.12      332.70     29.17 o 
   4  -3  17        7.22        8.33     20.83 o 
   5  -3  17      231.43      243.33     26.67 o 
  -8  -2  17       89.50       83.33     26.67 o 
  -7  -2  17      117.28      138.33     26.67 o 
  -6  -2  17      174.69      163.33     26.67 o 
  -5  -2  17        1.34        3.67     11.09 o 
  -4  -2  17        0.98       -7.98     10.78 o 
  -3  -2  17      922.01      866.55     72.50 o 
  -2  -2  17      153.34      142.29     13.56 o 
  -1  -2  17      469.43      477.67     50.83 o 
   0  -2  17       53.02       36.09     20.00 o 
   1  -2  17     1365.79     1263.25    165.00 o 
   2  -2  17      245.84      221.27     27.50 o 
   3  -2  17      139.02      140.21     23.33 o 
   4  -2  17      225.80      273.33     26.67 o 
   5  -2  17        8.12       -8.33     20.00 o 
  -8  -1  17       85.39       99.40     15.00 o 
  -7  -1  17      137.53      140.58     18.33 o 
  -6  -1  17       41.65       67.57     32.50 o 
  -5  -1  17        3.44       -5.20      7.33 o 
  -4  -1  17      585.76      569.92     20.65 o 
  -3  -1  17       44.57       46.43      7.33 o 
  -2  -1  17     1235.25     1245.33     48.01 o 
  -1  -1  17       30.94       39.21     17.88 o 
   0  -1  17      511.17      536.32     24.28 o 
   1  -1  17      478.39      447.82     19.30 o 
   2  -1  17      247.98      211.89     49.17 o 
   3  -1  17      679.17      612.95     65.83 o 
   4  -1  17        2.17       -6.67     18.33 o 
   5  -1  17      356.23      373.33     33.33 o 
  -8   0  17        6.97        1.97     13.33 o 
  -7   0  17        3.82       -8.58     10.27 o 
  -6   0  17        0.12       -1.94      9.84 o 
  -5   0  17      739.90      768.74     32.51 o 
  -4   0  17        5.79        8.26      7.21 o 
  -3   0  17     1718.29     1760.84     51.86 o 
  -2   0  17      100.21       95.06      8.48 o 
  -1   0  17      377.40      401.00     39.52 o 
   0   0  17      588.40      594.21     41.85 o 
   1   0  17        2.23       -8.36      8.36 o 
   2   0  17     1299.39     1182.43     94.07 o 
   3   0  17        2.76      -13.17     15.00 o 
   4   0  17      900.44      889.73     92.50 o 
  -8   1  17       87.57      115.09     14.13 o 
  -7   1  17        5.86       -1.35     11.36 o 
  -6   1  17       97.10      102.80     12.33 o 
  -5   1  17        3.54        7.22      7.77 o 
  -4   1  17      356.29      386.81     22.82 o 
  -3   1  17       96.38       95.58     18.21 o 
  -2   1  17      410.56      444.98     27.11 o 
  -1   1  17      368.02      405.55     29.59 o 
   0   1  17       53.47       47.78      8.48 o 
   1   1  17      257.17      253.83     14.03 o 
   2   1  17        8.00       -2.37     13.33 o 
   3   1  17      316.74      272.05     36.67 o 
   4   1  17       43.95       33.96     14.00 o 
  -8   2  17        0.06      -11.36     11.58 o 
  -7   2  17      627.87      663.43     37.50 o 
  -6   2  17       19.92       36.98     11.09 o 
  -5   2  17      626.20      633.32     35.00 o 
  -4   2  17       10.42       14.18      7.21 o 
  -3   2  17      623.16      608.48     21.46 o 
  -2   2  17      243.10      255.74     12.87 o 
  -1   2  17        3.94       10.18      8.60 o 
   0   2  17      427.44      447.81     20.94 o 
   1   2  17      158.88      122.63     12.80 o 
   2   2  17       68.04       61.33     15.83 o 
   3   2  17      136.01      144.62     50.00 o 
   4   2  17       24.14        5.00     20.00 o 
  -8   3  17      638.47      774.99     43.33 o 
  -7   3  17       26.64       31.59     12.33 o 
  -6   3  17      669.27      663.83     29.57 o 
  -5   3  17       11.76       18.06     17.50 o 
  -4   3  17      147.36      166.67     13.36 o 
  -3   3  17      101.54       88.78      8.48 o 
  -2   3  17      525.54      499.90     19.79 o 
  -1   3  17      285.87      314.07     19.47 o 
   0   3  17      407.03      404.36     21.11 o 
   1   3  17      412.59      424.81     65.83 o 
   2   3  17        2.10      -13.33     13.33 o 
   3   3  17      348.82      305.71     44.17 o 
  -7   4  17      114.18      115.56     13.56 o 
  -6   4  17       61.38       83.06     24.17 o 
  -5   4  17      146.57      159.41     26.67 o 
  -4   4  17      516.88      476.10     23.44 o 
  -3   4  17        0.90       -4.68      8.06 o 
  -2   4  17     1009.74     1025.88     43.54 o 
  -1   4  17      415.21      403.04     20.82 o 
   0   4  17      756.02      753.65     31.08 o 
   1   4  17       31.81       14.05     12.50 o 
   2   4  17       80.33       63.95     14.00 o 
  -7   5  17        9.43       23.33     15.00 o 
  -6   5  17      105.05      108.39     20.83 o 
  -5   5  17      126.12      113.91     12.33 o 
  -4   5  17        0.78       -3.18      8.61 o 
  -3   5  17      204.73      209.28     13.92 o 
  -2   5  17        3.56        0.03     14.93 o 
  -1   5  17     1038.17     1102.82     41.05 o 
   0   5  17        3.54       13.16     11.67 o 
   1   5  17       90.70       77.93     16.67 o 
  -6   6  17      191.15      187.27     15.11 o 
  -5   6  17       17.04        7.33     11.67 o 
  -4   6  17      217.24      202.45     14.78 o 
  -3   6  17       69.58       71.86     10.04 o 
  -2   6  17       41.45       58.21     11.67 o 
  -1   6  17       51.33       59.29     12.33 o 
   0   6  17       51.49       54.34     15.00 o 
  -5   7  17      671.99      691.66     53.33 o 
  -4   7  17       15.84       30.00     20.00 o 
  -3   7  17      341.74      349.43     19.21 o 
  -2   7  17       39.85       35.00     20.00 o 
  -2 -10  18       22.76       36.67     23.33 o 
  -1 -10  18      190.04      203.40     18.01 o 
   0 -10  18      282.01      277.42     19.21 o 
   1 -10  18       16.09       26.40     14.42 o 
   2 -10  18      163.82      176.44     17.21 o 
   3 -10  18        3.10        5.00     16.67 o 
  -3  -9  18       57.45       82.11     15.18 o 
  -2  -9  18      139.97      140.72     16.37 o 
  -1  -9  18      274.14      276.64     19.21 o 
   0  -9  18        1.05       -6.38     13.21 o 
   1  -9  18      856.58      889.66     90.00 o 
   2  -9  18       23.29       23.53     22.50 o 
   3  -9  18       22.74       24.72     13.56 o 
   4  -9  18        0.89        6.67     16.67 o 
  -4  -8  18        2.91       16.09     13.21 o 
  -3  -8  18      106.66      127.48     15.62 o 
  -2  -8  18      625.80      640.95     53.33 o 
  -1  -8  18       12.22       20.24     13.33 o 
   0  -8  18      710.78      758.21     94.17 o 
   1  -8  18        1.51       10.24     12.00 o 
   2  -8  18     1172.36     1255.85    154.16 o 
   3  -8  18        1.78       -6.45     12.62 o 
   4  -8  18       86.65      116.66     16.64 o 
  -5  -7  18      208.30      236.66     25.00 o 
  -4  -7  18       15.33       16.09     13.21 o 
  -3  -7  18      173.80      158.99     15.62 o 
  -2  -7  18       14.56       10.24     12.00 o 
  -1  -7  18     1077.25     1088.46    127.50 o 
   0  -7  18        5.01       15.24     12.00 o 
   1  -7  18      224.41      218.94     35.83 o 
   2  -7  18       92.02      103.45     15.11 o 
   3  -7  18       53.39       59.13     14.78 o 
   4  -7  18      393.14      444.87     40.83 o 
  -6  -6  18       21.61       16.67     18.33 o 
  -5  -6  18      118.80      112.79     15.62 o 
  -4  -6  18      542.96      582.10     29.62 o 
  -3  -6  18        0.01       -7.62     12.00 o 
  -2  -6  18      602.45      590.26     29.62 o 
  -1  -6  18        2.09      -10.83     10.83 o 
   0  -6  18      468.92      351.66     33.33 o 
   1  -6  18       68.85       72.96     13.56 o 
   2  -6  18        1.16        0.30     12.33 o 
   3  -6  18      304.94      335.55     38.33 o 
   4  -6  18      183.28      185.67     17.56 o 
   5  -6  18      195.53      206.66     31.67 o 
  -6  -5  18       76.73       71.67     25.00 o 
  -5  -5  18      140.99      160.01     15.62 o 
  -4  -5  18        0.29       -4.05     12.00 o 
  -3  -5  18      600.19      597.79     28.83 o 
  -2  -5  18       11.23        8.07     10.78 o 
  -1  -5  18      637.10      626.42     53.33 o 
   0  -5  18       35.34       30.33     11.09 o 
   1  -5  18        6.16        6.21     12.33 o 
   2  -5  18      237.70      216.37     24.17 o 
   3  -5  18      112.81       93.07     15.11 o 
   4  -5  18       87.84       71.70     21.67 o 
   5  -5  18      177.49      237.26     20.00 o 
  -7  -4  18       84.02       93.33     26.67 o 
  -6  -4  18      264.53      253.33     31.67 o 
  -5  -4  18       27.65       32.04     15.83 o 
  -4  -4  18     1406.82     1498.84     58.81 o 
  -3  -4  18        0.24       -9.82     10.78 o 
  -2  -4  18      505.61      511.04     30.83 o 
  -1  -4  18      101.98       83.86     12.00 o 
   0  -4  18       18.92        9.67     11.09 o 
   1  -4  18      212.58      206.35     17.50 o 
   2  -4  18      131.25      106.96     15.11 o 
   3  -4  18      112.00      104.82     15.11 o 
   4  -4  18      193.62      192.62     18.42 o 
   5  -4  18       34.87       43.33     20.00 o 
  -7  -3  18      587.61      679.99     56.67 o 
  -6  -3  18       22.10       16.67     23.33 o 
  -5  -3  18      502.54      525.40     46.67 o 
  -4  -3  18        9.43       15.00     12.00 o 
  -3  -3  18       37.12       62.27     12.00 o 
  -2  -3  18       37.61       19.03     10.78 o 
  -1  -3  18        3.57       -9.67     11.09 o 
   0  -3  18      224.00      215.42     16.00 o 
   1  -3  18      199.09      175.26     29.17 o 
   2  -3  18      251.85      193.71     30.00 o 
   3  -3  18       20.12       20.67     13.87 o 
   4  -3  18       23.85       37.62     16.00 o 
   5  -3  18       15.56      -20.00     20.00 o 
  -7  -2  18        5.38      -11.67     23.33 o 
  -6  -2  18     1001.39     1063.32     71.67 o 
  -5  -2  18        0.73       -7.86     15.00 o 
  -4  -2  18      206.04      200.11     28.33 o 
  -3  -2  18        9.65        9.21     10.83 o 
  -2  -2  18      108.87      112.95     13.56 o 
  -1  -2  18      176.26      171.97     26.67 o 
   0  -2  18       60.05       55.68     12.50 o 
   1  -2  18      173.40      163.75     21.67 o 
   2  -2  18      550.92      463.07     73.33 o 
   3  -2  18       39.22       19.74     20.00 o 
   4  -2  18        0.12       21.67     20.00 o 
  -7  -1  18      107.22       85.27     20.83 o 
  -6  -1  18        8.73        0.00     10.08 o 
  -5  -1  18       93.45       95.75      9.51 o 
  -4  -1  18       22.10       19.97      7.33 o 
  -3  -1  18        2.00       -1.78      6.59 o 
  -2  -1  18      226.16      223.09     11.54 o 
  -1  -1  18      384.19      422.66     23.22 o 
   0  -1  18      507.96      467.13     25.57 o 
   1  -1  18      133.87      141.30     15.11 o 
   2  -1  18       28.72       13.33     37.50 o 
   3  -1  18       24.65       51.67     20.00 o 
   4  -1  18      176.67      191.66     25.00 o 
  -7   0  18       10.94        0.79     20.83 o 
  -6   0  18      135.93      143.01     13.87 o 
  -5   0  18        4.39       -0.02      7.58 o 
  -4   0  18        0.91       -8.14      9.08 o 
  -3   0  18      235.73      206.21     11.40 o 
  -2   0  18      512.42      504.55     27.39 o 
  -1   0  18      488.80      506.81     40.50 o 
   0   0  18        4.32       12.71      8.36 o 
   1   0  18       30.30       12.17      9.51 o 
   2   0  18      126.88      114.88     13.51 o 
   3   0  18      131.45      111.52     14.70 o 
   4   0  18        3.37      -20.00     20.00 o 
  -7   1  18      104.54      111.90     16.67 o 
  -6   1  18       11.07       16.00     11.09 o 
  -5   1  18       51.48       37.72     11.67 o 
  -4   1  18      340.33      357.07     15.92 o 
  -3   1  18      239.63      234.40     13.10 o 
  -2   1  18      181.02      184.23     16.71 o 
  -1   1  18      109.36      103.79     12.68 o 
   0   1  18       61.69       64.72      9.51 o 
   1   1  18        1.54       -9.38      9.38 o 
   2   1  18      177.29      158.23     15.88 o 
   3   1  18        0.49      -11.82     12.80 o 
  -7   2  18       57.18       52.81     12.62 o 
  -6   2  18        2.54       -3.42     10.08 o 
  -5   2  18      156.96      135.32     12.62 o 
  -4   2  18      243.70      261.05     13.20 o 
  -3   2  18      144.95      177.42     15.50 o 
  -2   2  18      287.49      281.68     14.18 o 
  -1   2  18       81.45       91.13      9.65 o 
   0   2  18        3.63       -8.62      8.62 o 
   1   2  18      217.45      196.02     15.18 o 
   2   2  18       35.20       20.76     12.80 o 
   3   2  18      572.78      559.25     61.67 o 
  -7   3  18       84.55       76.34     13.87 o 
  -6   3  18      165.64      178.18     15.11 o 
  -5   3  18        5.70        0.00      9.84 o 
  -4   3  18       56.18       65.16      9.47 o 
  -3   3  18       10.14        5.90      8.29 o 
  -2   3  18       57.77       67.77     10.10 o 
  -1   3  18       16.82       24.34      8.74 o 
   0   3  18      168.55      189.93     14.42 o 
   1   3  18        2.46      -11.61     11.61 o 
   2   3  18       64.41       44.24     14.00 o 
  -6   4  18      233.57      269.12     26.67 o 
  -5   4  18       48.56       45.64     23.33 o 
  -4   4  18      129.43      126.80     10.50 o 
  -3   4  18       55.54       38.18      8.48 o 
  -2   4  18      156.38      154.70     10.90 o 
  -1   4  18      248.72      252.80     34.17 o 
   0   4  18       86.39      101.38     25.00 o 
   1   4  18      158.50      180.00     16.82 o 
  -6   5  18        1.69      -16.67     20.83 o 
  -5   5  18      140.08      143.28     13.87 o 
  -4   5  18       16.17       13.52      9.84 o 
  -3   5  18        1.62       -4.61     10.70 o 
  -2   5  18       61.61       80.67     11.09 o 
  -1   5  18       21.90       27.36     18.33 o 
   0   5  18      113.91      126.65     14.78 o 
  -4   6  18        2.35        1.67     16.67 o 
  -3   6  18      365.12      355.90     15.58 o 
  -2   6  18      103.77       86.43     11.36 o 
   0 -10  19      154.10      163.33     26.67 o 
   1 -10  19       87.09       90.72     16.82 o 
  -2  -9  19       13.76       12.08     14.00 o 
  -1  -9  19      206.22      234.92     19.21 o 
   0  -9  19      198.40      247.43     19.21 o 
   1  -9  19       23.30        6.94     13.56 o 
   2  -9  19      333.81      371.08     57.50 o 
   3  -9  19        0.07       10.00     18.33 o 
  -4  -8  19       98.21      128.86     16.37 o 
  -3  -8  19       22.12       27.78     13.56 o 
  -2  -8  19      172.71      161.79     16.82 o 
  -1  -8  19      219.32      216.96     29.17 o 
   0  -8  19       39.52       32.92     13.56 o 
   1  -8  19      658.12      697.49     98.33 o 
   2  -8  19        0.34       -3.47     13.56 o 
   3  -8  19      274.93      230.00     25.83 o 
  -4  -7  19       29.12       50.87     14.42 o 
  -3  -7  19      357.14      347.39     22.02 o 
  -2  -7  19      294.33      330.84     20.83 o 
  -1  -7  19       22.19       15.15     12.33 o 
   0  -7  19      591.96      645.81     84.17 o 
   1  -7  19        3.94        5.00     12.33 o 
   2  -7  19     1162.34     1116.95    148.33 o 
   3  -7  19        0.92       19.87     15.00 o 
   4  -7  19        4.41       11.36     14.37 o 
  -5  -6  19       36.03       50.00     14.78 o 
  -4  -6  19      285.88      306.80     26.67 o 
  -3  -6  19       93.25       91.69     14.42 o 
  -2  -6  19       20.50       22.35     17.50 o 
  -1  -6  19     1285.42     1254.49    126.66 o 
   0  -6  19        2.99      -15.83     15.83 o 
   1  -6  19      847.54      876.67    177.50 o 
   2  -6  19       41.50       34.67     13.87 o 
   3  -6  19      558.14      615.12     60.83 o 
   4  -6  19      251.59      247.31     40.00 o 
  -6  -5  19        0.27       -1.67     25.00 o 
  -5  -5  19      185.47      217.28     35.00 o 
  -4  -5  19      709.82      801.90     36.44 o 
  -3  -5  19        0.90       10.76     12.33 o 
  -2  -5  19      527.00      516.89     55.00 o 
  -1  -5  19       12.01       28.09     12.00 o 
   0  -5  19     1174.00     1103.22    105.00 o 
   1  -5  19       51.06       41.67     13.56 o 
   2  -5  19       36.95       32.82     26.67 o 
   3  -5  19      640.51      638.73     90.00 o 
   4  -5  19        1.00      -10.13     14.78 o 
  -6  -4  19       79.09       58.33     26.67 o 
  -5  -4  19      174.10      186.41     17.21 o 
  -4  -4  19       54.23       60.23     13.56 o 
  -3  -4  19     1133.57     1241.54     50.77 o 
  -2  -4  19        0.82        4.52     12.00 o 
  -1  -4  19      671.98      659.59     50.00 o 
   0  -4  19       73.18       52.53     12.33 o 
   1  -4  19      186.92      205.28     17.21 o 
   2  -4  19      547.58      531.09     75.00 o 
   3  -4  19        0.02      -14.13     14.13 o 
   4  -4  19      427.18      462.93     37.50 o 
  -6  -3  19      330.45      358.33     36.67 o 
  -5  -3  19       19.65       -1.14     12.33 o 
  -4  -3  19      352.52      340.75     30.00 o 
  -3  -3  19        0.89        6.90     12.00 o 
  -2  -3  19      674.16      677.06     48.33 o 
  -1  -3  19       69.20       69.31     12.62 o 
   0  -3  19      311.09      262.08     18.42 o 
   1  -3  19      447.30      449.30     47.50 o 
   2  -3  19        3.07      -12.50     25.00 o 
   3  -3  19      369.56      323.01     43.33 o 
   4  -3  19        0.14      -18.33     18.33 o 
  -7  -2  19      135.30      118.33     28.33 o 
  -6  -2  19       14.33       11.67     25.00 o 
  -5  -2  19      554.54      576.56     43.33 o 
  -4  -2  19        2.39        1.43     15.83 o 
  -3  -2  19     1539.30     1541.83     60.74 o 
  -2  -2  19      109.42      106.69     13.56 o 
  -1  -2  19      213.01      200.91     25.00 o 
   0  -2  19      648.63      668.64     33.33 o 
   1  -2  19       17.68       15.58     12.62 o 
   2  -2  19      421.32      397.89     24.83 o 
   3  -2  19        1.60      -13.87     13.87 o 
   4  -2  19       86.28      111.66     23.33 o 
  -7  -1  19       25.36      -23.33     23.33 o 
  -6  -1  19     1024.66     1021.65     70.00 o 
  -5  -1  19        6.64        3.33     12.33 o 
  -4  -1  19      582.67      570.72     55.83 o 
  -3  -1  19      169.77      158.92     15.62 o 
  -2  -1  19        4.53       -5.00     11.09 o 
  -1  -1  19      605.71      604.04     29.62 o 
   0  -1  19        0.06        3.86     12.33 o 
   1  -1  19      502.25      499.06     28.00 o 
   2  -1  19       14.92      -14.78     14.78 o 
   3  -1  19      162.36      166.66     23.33 o 
  -7   0  19      190.94      204.44     33.33 o 
  -6   0  19       47.62       63.27     11.58 o 
  -5   0  19     1128.37     1224.67     47.61 o 
  -4   0  19      167.09      163.92     10.82 o 
  -3   0  19      100.97       86.92      9.37 o 
  -2   0  19      443.52      480.34     19.17 o 
  -1   0  19      122.27      128.97      9.79 o 
   0   0  19      271.11      299.56     14.54 o 
   1   0  19        7.94       16.81     13.56 o 
   2   0  19       84.57      101.67     21.67 o 
   3   0  19       18.78        3.33     20.00 o 
  -7   1  19        2.76       21.67     15.00 o 
  -6   1  19      140.08      130.25     15.83 o 
  -5   1  19      130.44      128.51     12.62 o 
  -4   1  19       59.27       50.69      8.36 o 
  -3   1  19      523.05      530.62     25.78 o 
  -2   1  19        3.23       -1.31      8.36 o 
  -1   1  19      254.39      254.52     13.26 o 
   0   1  19       71.16       83.14     11.74 o 
   1   1  19      384.66      428.86     22.78 o 
   2   1  19        9.44      -11.61     11.61 o 
  -6   2  19       18.81       -0.67     17.50 o 
  -5   2  19       80.98       87.44     11.36 o 
  -4   2  19      241.19      246.81     17.64 o 
  -3   2  19        2.13       -7.58      7.58 o 
  -2   2  19      302.11      318.80     13.47 o 
  -1   2  19       42.48       49.49      8.96 o 
   0   2  19      262.48      260.30     16.37 o 
   1   2  19      104.43      106.73     20.83 o 
   2   2  19        7.64      -11.67     16.67 o 
  -6   3  19       70.03       81.89     16.67 o 
  -5   3  19      243.13      232.47     22.50 o 
  -4   3  19       21.66       21.83      8.48 o 
  -3   3  19      461.60      497.49     38.30 o 
  -2   3  19        0.97        7.30      8.01 o 
  -1   3  19       54.45       64.30     10.02 o 
   0   3  19       28.78       28.81     12.00 o 
   1   3  19       37.84       18.33     12.33 o 
  -5   4  19        0.46       -2.33     11.09 o 
  -4   4  19      205.96      215.82     12.68 o 
  -3   4  19        0.04      -11.48     11.48 o 
  -2   4  19      109.26      112.68     10.34 o 
  -1   4  19        0.46       10.00     10.08 o 
   0   4  19       12.79       -5.00     13.33 o 
  -4   5  19       56.47       29.31     15.83 o 
  -3   5  19       53.26       64.88      8.66 o 
  -2   5  19       72.36       71.36     11.36 o 
  -1  -9  20      108.10      125.00     26.67 o 
   0  -9  20       93.85       75.00     26.67 o 
  -2  -8  20      182.64      200.38     18.01 o 
  -1  -8  20       91.22      106.09     16.00 o 
   0  -8  20        4.34       27.40     14.42 o 
   1  -8  20        0.04       -3.06     13.56 o 
   2  -8  20      150.79      155.00     21.67 o 
  -3  -7  20        7.72       27.80     14.42 o 
  -2  -7  20       64.75       59.30     14.42 o 
  -1  -7  20        9.65       25.28     18.33 o 
   0  -7  20        2.33      -11.01     13.21 o 
   1  -7  20      342.03      384.40     40.83 o 
   2  -7  20       19.16       23.89     15.11 o 
   3  -7  20      145.88      165.00     21.67 o 
  -4  -6  20       12.29        9.44     13.56 o 
  -3  -6  20       12.96        3.26     13.21 o 
  -2  -6  20        2.20       10.29     13.21 o 
  -1  -6  20        0.13       -4.93     13.33 o 
   0  -6  20      344.45      370.63     66.67 o 
   1  -6  20       31.41       22.00     14.17 o 
   2  -6  20      459.79      461.49     65.83 o 
   3  -6  20       14.94       19.64     21.67 o 
  -5  -5  20      189.04      185.90     18.42 o 
  -4  -5  20       75.94       66.48     14.78 o 
  -3  -5  20      116.58      138.62     16.00 o 
  -2  -5  20       22.19       18.26     12.33 o 
  -1  -5  20      374.36      391.70     23.22 o 
   0  -5  20       26.15       10.94     12.62 o 
   1  -5  20      369.18      406.47     54.17 o 
   2  -5  20        0.14        2.33     13.87 o 
   3  -5  20      498.90      532.41    123.33 o 
  -5  -4  20       30.30       29.07     20.00 o 
  -4  -4  20        1.86       15.42     13.56 o 
  -3  -4  20        1.92       16.74     12.33 o 
  -2  -4  20       93.48       83.16     14.42 o 
  -1  -4  20        6.86       -4.76     13.33 o 
   0  -4  20      937.49      892.13     40.03 o 
   1  -4  20        4.72        5.97     13.56 o 
   2  -4  20      236.27      209.42     19.12 o 
   3  -4  20      110.99      100.95     28.33 o 
  -6  -3  20       82.95       86.67     28.33 o 
  -5  -3  20       16.21       -1.53     13.56 o 
  -4  -3  20        6.15      -12.33     12.33 o 
  -3  -3  20      832.07      924.71     84.17 o 
  -2  -3  20       28.07       26.36     12.33 o 
  -1  -3  20      346.51      326.61     41.67 o 
   0  -3  20       17.27        0.08     14.17 o 
   1  -3  20      391.78      419.98     28.33 o 
   2  -3  20      171.82      169.03     36.67 o 
   3  -3  20        7.99       -6.85     35.00 o 
  -6  -2  20      112.11      113.33     28.33 o 
  -5  -2  20        0.20      -12.33     12.33 o 
  -4  -2  20      207.98      236.94     25.83 o 
  -3  -2  20        3.07        2.20     12.33 o 
  -2  -2  20      908.60     1010.71     54.17 o 
  -1  -2  20       15.62       14.71     16.67 o 
   0  -2  20      174.73      176.38     16.82 o 
   1  -2  20      184.22      159.99     17.56 o 
   2  -2  20       19.65       23.39     18.33 o 
   3  -2  20      397.13      401.66     33.33 o 
  -6  -1  20        6.64       33.33     25.00 o 
  -5  -1  20      481.87      575.26     74.17 o 
  -4  -1  20        2.28       -5.24     12.00 o 
  -3  -1  20      209.64      197.64     16.82 o 
  -2  -1  20        1.34       -6.59     12.33 o 
  -1  -1  20      154.94      150.09     15.62 o 
   0  -1  20      190.82      194.47     17.21 o 
   1  -1  20       66.87       44.44     17.50 o 
   2  -1  20      333.13      298.88     25.00 o 
  -6   0  20      181.34      198.09     29.17 o 
  -5   0  20       11.80        4.83     21.67 o 
  -4   0  20      343.29      337.60     15.85 o 
  -3   0  20       28.14       20.76     12.80 o 
  -2   0  20      567.49      550.41     28.83 o 
  -1   0  20      156.12      150.22     15.62 o 
   0   0  20       23.74       20.00     13.56 o 
   1   0  20      478.92      505.78     29.21 o 
   2   0  20       11.27       10.00     20.00 o 
  -6   1  20        0.38       23.33     13.33 o 
  -5   1  20      699.01      772.80     53.33 o 
  -4   1  20        4.85        4.18      8.62 o 
  -3   1  20      108.41      103.21      9.79 o 
  -2   1  20      170.27      184.55     15.61 o 
  -1   1  20        3.87       -0.78     13.15 o 
   0   1  20      552.88      586.76     23.30 o 
   1   1  20        0.08      -11.61     11.61 o 
  -5   2  20      117.79      112.57     12.86 o 
  -4   2  20      433.19      464.52     20.54 o 
  -3   2  20      286.67      294.52     14.67 o 
  -2   2  20       46.73       49.61      9.07 o 
  -1   2  20      460.17      497.11     20.74 o 
   0   2  20       50.17       41.77     12.00 o 
   1   2  20      143.92      183.33     21.67 o 
  -5   3  20       17.70       12.00     11.09 o 
  -4   3  20      166.95      174.26     12.79 o 
  -3   3  20       41.05       48.25      9.87 o 
  -2   3  20      590.27      608.78     22.92 o 
  -1   3  20        5.18       -7.81     19.17 o 
  -3   4  20      250.16      234.80     27.06 o 
  -2  -7  21      615.88      671.66     55.00 o 
  -1  -7  21       21.54       25.32     14.78 o 
   0  -7  21      192.96      196.41     30.83 o 
  -3  -6  21      383.17      416.63     25.85 o 
  -2  -6  21        0.44       -6.30     13.21 o 
  -1  -6  21      299.01      310.54     30.83 o 
   0  -6  21       21.98       34.17     14.78 o 
   1  -6  21       15.98       17.56     16.67 o 
  -4  -5  21       58.87       66.74     15.62 o 
  -3  -5  21       18.81       18.07     14.42 o 
  -2  -5  21       45.28       54.64     14.78 o 
  -1  -5  21       26.96       21.11     13.56 o 
   0  -5  21        0.87      -13.56     13.56 o 
   1  -5  21      146.61      147.21     17.88 o 
   2  -5  21      169.87      206.33     44.17 o 
  -4  -4  21      105.53      121.59     16.00 o 
  -3  -4  21       90.63       85.00     14.78 o 
  -2  -4  21       45.86       46.53     13.56 o 
  -1  -4  21        4.60      -12.33     12.33 o 
   0  -4  21      168.59      152.23     17.21 o 
   1  -4  21      145.22      135.76     17.88 o 
   2  -4  21      144.68      106.64     17.88 o 
  -5  -3  21        0.59       -7.00     13.87 o 
  -4  -3  21      330.27      332.39     22.02 o 
  -3  -3  21       11.74       22.46     13.21 o 
  -2  -3  21      211.75      242.30     18.42 o 
  -1  -3  21      127.75      115.36     14.78 o 
   0  -3  21      136.53      159.90     16.64 o 
   1  -3  21       91.46       69.82     16.67 o 
   2  -3  21       41.52       31.03     15.64 o 
  -5  -2  21       13.22       18.40     14.42 o 
  -4  -2  21       87.32       69.53     14.78 o 
  -3  -2  21        3.67       -6.97     12.33 o 
  -2  -2  21      228.08      220.07     20.83 o 
  -1  -2  21        3.51      -12.03     13.21 o 
   0  -2  21       33.47       47.94     15.00 o 
   1  -2  21      217.70      224.14     20.00 o 
  -5  -1  21       35.56       43.33     23.33 o 
  -4  -1  21       10.26      -13.21     13.21 o 
  -3  -1  21      106.22      130.70     20.00 o 
  -2  -1  21      367.69      427.23     35.83 o 
  -1  -1  21       57.30       63.13     16.67 o 
   0  -1  21       21.45       -0.69     13.56 o 
   1  -1  21        6.77      -10.06     14.78 o 
  -4   0  21       81.34      103.61     15.18 o 
  -3   0  21       44.93       42.05     27.50 o 
  -2   0  21       10.05        5.58     13.21 o 
  -1   0  21      269.33      355.83     50.83 o 
   0   0  21       26.79       29.47     14.42 o 
  -4   1  21      255.54      302.02     18.38 o 
  -3   1  21       25.39       35.33      9.65 o 
  -2   1  21       13.24       24.42     17.54 o 
  -1   1  21        9.56        4.73     14.42 o 
   0   1  21        4.21       15.00     23.33 o 
  -4   2  21       49.71       51.82     10.02 o 
  -3   2  21       50.00       33.73     12.87 o 
  -2   2  21       89.64      108.61     13.42 o 
  -1   2  21       35.23       15.00     13.33 o 
  -3  -4  22       48.08       35.00     18.33 o 
  -2  -4  22      267.75      239.32     19.21 o 
  -1  -4  22      149.81      168.79     17.50 o 
   0  -4  22      237.26      240.00     33.33 o 
  -3  -3  22       39.32       35.00     18.33 o 
  -2  -3  22       87.41      114.24     19.17 o 
  -1  -3  22       37.39       26.92     14.78 o 
   0  -3  22      194.68      206.66     31.67 o 
  -3  -2  22        9.06       15.56     14.00 o 
  -2  -2  22       89.62       84.77     15.62 o 
  -1  -2  22      152.67      144.43     16.82 o 
   0  -2  22        1.18       -3.33     25.00 o 
  -3  -1  22      186.12      188.33     23.33 o 
  -2  -1  22      102.27      107.06     15.62 o 
  -1  -1  22      136.26      150.00     28.33 o 
  -2   0  22        0.06      -13.56     13.56 o 
                                                 
